# Supplementary material for: Bio-Organic Fertilizer Promotes Pear Yield by Shaping the Rhizosphere Microbiome Composition and Functions
Source: Microbiol Spectr. 2022 Dec 1;10(6):e03572-22. doi: 10.1128/spectrum.03572-22 (PMC9769518; doi:10.1128/spectrum.03572-22)
Supplement: Supplemental file 2 — Supplemental material. Download spectrum.03572-22-s0002.xlsx, XLSX file, 0.4 MB [file spectrum.03572-22-s0002.xlsx]

## Sheet: Table S1
Supplementary table 1: Metagenome sequence statistic
Sample ID	Insert size (bp)	Raw Reads (#)	Raw Base (GB)	%GC	Raw Q20 (%)	Raw Q30 (%)	Clean Reads (#)	Cleaned (%)	Clean Q20 (%)	Clean Q30 (%)
BF1	350	28330644	8.5	61	97.68	93.86	27216908	96.07	98.78	95.62
BF2	350	26579198	7.97	63	97.6	93.75	25509951	95.98	98.76	95.59
BF3	350	22839429	6.85	63	97.64	93.81	21845877	95.65	98.79	95.67
BF4	350	21930527	6.58	63	97.59	93.68	21029232	95.89	98.74	95.53
BF5	350	23093222	6.93	63	97.65	93.82	22181443	96.05	98.77	95.61
CF1	350	23079201	6.92	61	97.71	93.88	22143966	95.95	98.78	95.61
CF2	350	22354108	6.71	63	97.67	93.82	21410572	95.78	98.77	95.61
CF3	350	21701318	6.51	62	97.74	93.99	20863839	96.14	98.8	95.7
CF4	350	20828530	6.25	62	97.68	93.82	19965515	95.86	98.77	95.57
CF5	350	21310493	6.39	63	97.69	93.86	20456678	95.99	98.78	95.61
OF1	350	24381607	7.31	62	97.52	93.41	23396767	95.96	98.64	95.19
OF2	350	22394722	6.72	62	97.6	93.64	21412712	95.61	98.74	95.47
OF3	350	22892336	6.87	62	97.71	93.91	22001234	96.11	98.78	95.63
OF4	350	20246871	6.07	62	97.64	93.79	19423590	95.93	98.77	95.6
OF5	350	25664295	7.7	62	97.61	93.75	24596214	95.84	98.77	95.6

## Sheet: Table S2
Supplementary table 1: ANOVA of Top 20 and other genera in rhizo-microbiome of pear
Genus	Df	F value	P value	Significance
Rhodanobacter	2,13	0.795824	0.473647	ns
Bradyrhizobium	2,13	4.05074	0.0452604	*
Streptomyces	2,13	7.36124	0.00820025	**
Paraburkholderia	2,13	9.30367	0.0036319	**
Mycolicibacterium	2,13	23.739	6.74444e-05	***
Actinomadura	2,13	12.313	0.00123693	**
Sphingobium	2,13	57.5666	7.07189e-07	***
Lysobacter	2,13	1.32516	0.301998	ns
Sphingomonas	2,13	2.23998	0.149056	ns
Bacillus	2,13	113.742	1.58279e-08	***
Mycobacterium	2,13	3.51485	0.0628776	ns
Pseudomonas	2,13	3.50941	0.0630937	ns
Stenotrophomonas	2,13	10.7554	0.00210853	**
Sphingopyxis	2,13	4.57178	0.033421	*
Mesorhizobium	2,13	3.40853	0.067263	ns
Burkholderia	2,13	16.6506	0.000345481	***
Actinoplanes	2,13	2.97356	0.089355	ns
Novosphingobium	2,13	28.9778	2.54773e-05	***
Luteimonas	2,13	0.942039	0.416855	ns
Magnetospirillum	2,13	4.66971	0.0316221	*
Others	2,13	0.142111	0.868964	ns

## Sheet: Table S3
Supplementary Table 3. ANOVA of COG functional genes in microbiome and their linear correlations (lm) with pear yield
COG	ANOVA_F	ANOVA_P	lm_R2	lm_P	Description	Type
COG1454	13.4474	0.000862455	0.702109	9.62033e-05	alcohol dehydrogenase	C
COG0686	8.35593	0.00532991	0.650889	0.000278393	alanine dehydrogenase	E
COG4663	26.064	4.29338e-05	0.611636	0.000570815	extracellular solute-binding protein, family 7	Q
COG0474	13.3365	0.000892557	0.610739	0.00057979	P-type atpase	P
COG1506	19.6554	0.000163621	0.579143	0.000983848	peptidase s9 prolyl oligopepti[...]ase active site domain protein	E
COG0302	6.72928	0.0109669	0.571208	0.00111705	GTP cyclohydrolase i	H
COG1003	9.89921	0.00288838	0.567212	0.00118983	The glycine cleavage system ca[...]s pyridoxal phosphate cofactor	E
COG0243	9.02242	0.00405945	0.550517	0.0015401	molybdopterin oxidoreductase	C
COG2107	8.13612	0.0058469	0.54946	0.00156498	periplasmic solute-binding protein	H
COG1008	15.7381	0.000442164	0.545728	0.0016557	subunit m	C
COG5598	11.9046	0.0014162	0.543327	0.00171644	Trimethylamine methyltransferase	H
COG3260	10.4255	0.00237569	0.532777	0.00200681	NADH ubiquinone oxidoreductase, 20 kda subunit	C
COG3004	19.1052	0.000186348	0.526904	0.00218619	Na( ) H( ) antiporter that ext[...]ternal protons (By similarity)	CP
COG3002	10.5898	0.00223796	0.519491	0.00243232	UPF0753 protein	C
COG2230	7.30741	0.00840129	0.508913	0.00282508	cyclopropane-fatty-acyl-phospholipid synthase	I
COG1562	7.85944	0.00658313	0.503373	0.00305198	phytoene synthase	I
COG3958	4.78716	0.0296118	0.489071	0.00371249	Transketolase	G
COG0146	16.258	0.000383694	0.488091	0.00376194	5-oxoprolinase	EQ
COG0366	15.5206	0.000469662	0.487788	0.00377736	alpha amylase, catalytic	G
COG1173	6.84934	0.0103663	0.483279	0.00401344	Binding-protein-dependent tran[...]stems inner membrane component	EP
COG0145	18.7675	0.000202121	0.482793	0.00403962	5-oxoprolinase	EQ
COG1587	5.89325	0.0164856	0.468289	0.00489326	synthase	H
COG0540	13.7419	0.000788094	0.464803	0.00512056	aspartate transcarbamylase	F
COG0208	11.6242	0.00155689	0.464109	0.00516684	Provides the precursors necess[...]ibonucleotides (By similarity)	F
COG0831	6.75219	0.0108492	0.44978	0.00620883	Urea amidohydrolase subunit gamma	E
COG0139	21.1391	0.000116772	0.447637	0.00637955	Phosphoribosyl-amp cyclohydrolase	E
COG0651	9.31914	0.00360995	0.43504	0.00746859	Monovalent cation H antiporter subunit D	CP
COG1126	5.39481	0.021314	0.43259	0.0076984	ABC transporter, (ATP-binding protein)	E
COG0212	2.67809	0.109235	0.427108	0.00823518	5-formyltetrahydrofolate cyclo-ligase	H
COG4770	12.9937	0.000993674	0.426307	0.00831628	carboxylase	I
COG2423	4.34023	0.0381705	0.423977	0.00855635	Ornithine Cyclodeaminase	E
COG0646	13.178	0.000937756	0.422643	0.00869644	homocysteine S-methyltransferase activity	E
COG2025	2.60238	0.115132	0.421927	0.00877254	Electron transfer flavoprotein	C
COG0395	7.33201	0.0083087	0.421477	0.00882062	Binding-protein-dependent tran[...]stems inner membrane component	G
COG0039	7.95947	0.00630512	0.419958	0.00898461	Catalyzes the reversible oxida[...]o oxaloacetate (By similarity)	C
COG3971	4.13507	0.0430474	0.416975	0.00931463	2-oxopent-4-enoate hydratase activity	Q
COG1001	5.56062	0.0195443	0.411701	0.00992432	adenine deaminase	F
COG0747	5.24828	0.0230352	0.410683	0.010046	Extracellular solute-binding protein, family 5	E
COG2009	10.5164	0.00229833	0.408701	0.0102866	succinate dehydrogenase, cytochrome	C
COG1657	15.8443	0.000429422	0.407673	0.0104135	Squalene--hopene cyclase	I
COG0174	6.95169	0.00988436	0.403862	0.0108956	glutamine synthetase	E
COG1108	6.57323	0.0118093	0.403746	0.0109107	ABC transporter	P
COG0601	4.69094	0.0312474	0.400809	0.011296	Binding-protein-dependent tran[...]stems inner membrane component	EP
COG1523	5.27688	0.0226868	0.399086	0.0115277	Glycogen debranching enzyme	G
COG1164	6.38451	0.012931	0.398756	0.0115725	Oligoendopeptidase f	E
COG3696	5.0916	0.0250578	0.398229	0.0116445	Heavy metal efflux pump, CzcA	P
COG0479	6.24781	0.0138216	0.39072	0.0127134	succinate dehydrogenase	C
COG2368	3.95874	0.0478279	0.390549	0.0127387	4-hydroxyphenylacetate	Q
COG2185	21.9119	9.86663e-05	0.3833	0.0138541	Methylmalonyl-coA mutase	I
COG0046	5.70849	0.0181093	0.381679	0.0141151	phosphoribosylformylglycinamidine synthase	F
COG5309	3.21278	0.0763067	0.381548	0.0141363	cell wall	G
COG3278	9.54383	0.00330796	0.374204	0.0153757	cytochrome C oxidase, cbb3-type, subunit i	C
COG0609	12.5055	0.00116174	0.372417	0.0156915	permease protein	P
COG1392	2.32302	0.140353	0.370796	0.015983	Phosphate transport regulator	P
COG0262	3.64344	0.0580117	0.370643	0.0160107	dihydrofolate reductase activity	H
COG4230	5.46402	0.0205535	0.37044	0.0160477	proline dehydrogenase, pyrroline-5-carboxylate dehydrogenase	E
COG0074	4.55668	0.0337088	0.365942	0.0168847	Succinyl-CoA ligase ADP-forming subunit alpha	C
COG0573	4.08699	0.0442934	0.358447	0.0183663	phosphate abc transporter	P
COG3408	2.78403	0.101565	0.35831	0.0183944	Glycogen debranching enzyme	G
COG3546	9.61597	0.00321731	0.356848	0.018697	Catalase	P
COG0105	4.12458	0.0433157	0.356471	0.0187756	Major role in the synthesis of[...]e intermediate (By similarity)	F
COG1048	3.7829	0.0532233	0.356159	0.018841	aconitate hydratase	C
COG4799	14.8204	0.000572767	0.353268	0.0194568	carboxylase	I
COG0437	6.57265	0.0118126	0.349592	0.0202654	4fe-4S ferredoxin iron-sulfur binding domain protein	C
COG2759	6.27508	0.0136384	0.346199	0.0210384	formyltetrahydrofolate synthetase	F
COG1023	10.0968	0.00268211	0.343772	0.0216072	6-phosphogluconate dehydrogenase	G
COG0444	2.08466	0.167085	0.340505	0.0223949	(ABC) transporter	EP
COG0002	2.93124	0.091926	0.335727	0.0235933	N-acetylglutamate semialdehyde dehydrogenase	E
COG2217	4.89162	0.0279481	0.333913	0.0240632	p-type ATPase	P
COG1629	2.31689	0.140975	0.333555	0.0241568	receptor	P
COG2195	4.10483	0.0438262	0.333365	0.0242068	Cleaves the N-terminal amino a[...]of tripeptides (By similarity)	E
COG1834	6.20677	0.0141027	0.331552	0.0246872	amidinotransferase	E
COG1060	8.28846	0.00548272	0.331534	0.024692	Catalyzes the radical-mediated[...]iboflavin (FO) (By similarity)	H
COG1398	14.1515	0.000696729	0.330518	0.024965	desaturase	I
COG4670	6.82618	0.0104791	0.329656	0.025199	CoA transferase having broad s[...]s four carbons (By similarity)	I
COG3191	5.86277	0.0167414	0.327961	0.0256644	peptidase s58 dmpa	E
COG3842	3.77093	0.0536158	0.326418	0.0260949	Part of the ABC transporter co[...]ansport system (By similarity)	E
COG0602	10.0796	0.00269936	0.325991	0.026215	Catalyzes the conversion of 6-[...]aguanine (CDG) (By similarity)	H
COG1586	2.85605	0.0967088	0.325362	0.0263931	Catalyzes the decarboxylation [...]ine putrescine (By similarity)	E
COG1250	5.70782	0.0181155	0.324623	0.0266037	Dehydrogenase	I
COG0512	2.86807	0.0959254	0.323134	0.0270328	anthranilate synthase	EH
COG2721	5.1324	0.0245118	0.318208	0.0284964	Dehydratase	G
COG3281	2.97456	0.089295	0.315481	0.0293371	Trehalose synthase	G
COG0062	13.6431	0.000812178	0.315037	0.0294762	NADHX epimerase activity	F
COG0063	13.6431	0.000812178	0.315037	0.0294762	Together with NAD(P)HX epimera[...]dent hydration (By similarity)	F
COG1216	3.73824	0.0547046	0.311126	0.0307264	Glycosyl transferase, family 2	G
COG0475	12.5043	0.00116218	0.310282	0.0310025	Sodium hydrogen exchanger	P
COG0764	1.8794	0.194961	0.310017	0.0310895	Involved in unsaturated fatty [...]droxyacyl-ACPs (By similarity)	I
COG1528	7.34829	0.00824808	0.305967	0.0324489	Stores iron in a soluble, non-[...]on homeostasis (By similarity)	P
COG1018	5.43484	0.0208702	0.305761	0.0325195	Is involved in NO detoxificati[...]osative stress (By similarity)	C
COG2857	1.77201	0.211693	0.305227	0.0327032	cytochrome c1	C
COG0364	4.51892	0.0344415	0.305167	0.0327237	Glucose-6-phosphate 1-dehydrogenase	G
COG0157	3.78081	0.0532915	0.303234	0.0333967	nicotinate-nucleotide diphosph[...]ylase (carboxylating) activity	H
COG1228	2.77987	0.101854	0.302922	0.0335063	amidohydrolase	Q
COG0804	3.76443	0.0538301	0.30179	0.0339072	Urea amidohydrolase subunit alpha	E
COG2142	14.3414	0.000658593	0.300136	0.0345009	succinate dehydrogenase activity	C
COG3158	1.46642	0.269299	0.297629	0.035419	Transport of potassium into the cell (By similarity)	P
COG0352	4.47451	0.0353268	0.294541	0.0365803	Condenses 4-methyl-5-(beta-hyd[...]hosphate (TMP) (By similarity)	H
COG0372	3.79598	0.0527982	0.293014	0.0371669	citrate synthase	C
COG3705	3.32997	0.0707338	0.292351	0.0374243	Required for the first step of[...]y by histidine (By similarity)	E
COG2212	2.92981	0.0920141	0.29099	0.037958	monovalent cation H antiporter subunit F	P
COG0166	3.84541	0.0512275	0.290583	0.0381192	glucose-6-phosphate isomerase activity	G
COG1521	13.6999	0.000798216	0.28711	0.0395177	Catalyzes the phosphorylation [...]A biosynthesis (By similarity)	H
COG1229	4.9008	0.0278072	0.286098	0.0399341	formylmethanofuran dehydrogenase, subunit a	C
COG0005	18.0734	0.000239708	0.286079	0.0399417	The purine nucleoside phosphor[...]se-1-phosphate (By similarity)	F
COG1034	2.47487	0.125924	0.285349	0.0402446	subunit g	C
COG0078	9.97645	0.00280561	0.28473	0.040503	ornithine carbamoyltransferase	E
COG0075	9.45154	0.00342829	0.281565	0.0418483	aminotransferase	EF
COG1005	7.60446	0.00735901	0.280391	0.0423577	NDH-1 shuttles electrons from [...]ind ubiquinone (By similarity)	C
COG2609	4.19125	0.041643	0.280205	0.0424389	Component of the pyruvate dehy[...]-CoA and CO(2) (By similarity)	C
COG0412	3.73208	0.0549126	0.278316	0.0432718	dienelactone hydrolase	Q
COG0581	4.57253	0.0334067	0.277498	0.043637	phosphate abc transporter	P
COG2116	2.95986	0.0901779	0.27517	0.0446919	formate transmembrane transporter activity	P
COG1233	5.38197	0.0214587	0.273334	0.0455404	phytoene	Q
COG0527	5.02072	0.0260403	0.272376	0.0459892	Aspartokinase	E
COG0380	4.44447	0.0359409	0.272267	0.0460405	synthase	G
COG1271	1.35917	0.29372	0.272215	0.0460649	(Ubiquinol oxidase) subunit I	C
COG2171	5.92326	0.0162382	0.27108	0.0466025	Catalyzes the conversion of th[...]g succinyl-CoA (By similarity)	E
COG0113	2.78095	0.101779	0.268194	0.0479952	delta-aminolevulinic acid dehydratase	H
COG0391	6.78348	0.0106908	0.268055	0.0480633	Catalyzes the transfer of the [...]420-0) and GMP (By similarity)	GH
COG0803	7.17037	0.00893965	0.267999	0.0480906	periplasmic solute binding protein	P
COG3540	14.5895	0.000612403	0.267223	0.0484726	alkaline phosphatase	P
COG0431	1.82004	0.204011	0.265831	0.049164	Nadph-dependent fmn reductase	C
COG2133	5.2516	0.0229944	0.263319	0.0504357	Dehydrogenase	G
COG3090	4.81825	0.0291048	0.263083	0.0505565	Tripartite ATP-independent per[...]mic transporter dctq component	G
COG1117	4.2847	0.0394238	0.261924	0.0511546	Part of the ABC transporter co[...]ansport system (By similarity)	P
COG0332	2.40086	0.132728	0.260734	0.0517753	Catalyzes the condensation rea[...]of fatty acids (By similarity)	I
COG0337	2.80788	0.0999258	0.259633	0.0523557	3-dehydroquinate synthase	E
COG1053	8.73052	0.00456666	0.258215	0.0531125	Succinate DeHydrogenase	C
COG1592	2.10977	0.164005	0.256611	0.0539808	Rubrerythrin	C
COG0516	1.63605	0.23534	0.25345	0.0557299	Catalyzes the conversion of in[...]of cell growth (By similarity)	F
COG0034	4.93299	0.0273196	0.247577	0.05912	glutamine phosphoribosylpyrophosphate amidotransferase	F
COG0205	6.4478	0.0125416	0.246132	0.059983	phosphohexokinase	G
COG3963	1.26798	0.316537	0.243394	0.0616505	Phospholipid N-methyltransferase	I
COG2513	10.3254	0.00246445	0.243312	0.0617013	methylisocitrate lyase	G
COG3261	3.66499	0.0572398	0.242059	0.0624793	NADH dehydrogenase (Ubiquinone), 30 kDa subunit	C
COG1914	2.21247	0.152077	0.241615	0.062757	H( )-stimulated, divalent meta[...] uptake system (By similarity)	P
COG0296	1.95268	0.184428	0.240634	0.0633749	Catalyzes the formation of the[...]a-1,6 position (By similarity)	G
COG1055	3.24563	0.0746942	0.239123	0.0643384	arsenical pump membrane protein	P
COG1982	1.57327	0.24729	0.237278	0.0655325	decarboxylase	E
COG0674	3.40974	0.0672112	0.236232	0.0662195	Oxidoreductase required for th[...] to flavodoxin (By similarity)	C
COG1251	1.79773	0.207538	0.23423	0.0675517	nitrite reductase	C
COG2372	3.93842	0.0484177	0.233413	0.0681025	Copper resistance protein	P
COG1633	1.34401	0.297377	0.232402	0.0687902	Rubrerythrin	P
COG4664	6.93532	0.00995964	0.230909	0.069818	trap dicarboxylate transporter dctm subunit	Q
COG0344	3.55577	0.0612793	0.229913	0.0705112	Catalyzes the transfer of an a[...]oA or acyl-ACP (By similarity)	I
COG0623	5.36684	0.0216306	0.229125	0.0710646	Enoyl- acyl-carrier-protein reductase NADH	I
COG1350	1.9694	0.182118	0.227097	0.0725068	The beta subunit is responsibl[...]e and L-serine (By similarity)	E
COG0209	8.31548	0.00542091	0.226064	0.073252	Provides the precursors necess[...]ibonucleotides (By similarity)	F
COG2987	4.57657	0.0333303	0.224881	0.0741144	Urocanate hydratase	E
COG2233	12.892	0.00102621	0.224494	0.0743984	permease	F
COG0276	2.56119	0.118496	0.222904	0.0755771	Catalyzes the ferrous insertio[...]toporphyrin IX (By similarity)	H
COG4536	4.56877	0.0334781	0.222311	0.0760205	flavin adenine dinucleotide binding	P
COG0637	4.46747	0.0354696	0.220524	0.0773736	HAD-superfamily hydrolase subfamily IA variant 3	G
COG0137	6.28523	0.0135709	0.216503	0.0805011	Citrulline--aspartate ligase	E
COG0861	11.7578	0.00148788	0.215862	0.0810108	membrane protein terC	P
COG2079	1.14884	0.349538	0.215361	0.0814114	MMGE PRPD family protein	G
COG0427	2.16434	0.157537	0.214884	0.081794	Acetyl-CoA hydrolase	C
COG1062	3.96228	0.0477259	0.21474	0.0819104	alcohol dehydrogenase	C
COG0055	7.81424	0.00671344	0.213905	0.0825851	Produces ATP from ADP in the p[...] beta subunits (By similarity)	C
COG0056	6.56259	0.0118695	0.213004	0.0833202	Produces ATP from ADP in the p[...]latory subunit (By similarity)	C
COG0007	2.74269	0.104481	0.212941	0.0833715	Multifunctional enzyme that ca[...] into siroheme (By similarity)	H
COG0041	1.27809	0.313909	0.209543	0.0862006	Catalyzes the conversion of N5[...]leotide (CAIR) (By similarity)	F
COG1488	3.20627	0.0766313	0.208666	0.0869455	Nicotinate phosphoribosyltransferase	H
COG1795	6.04029	0.0153139	0.206266	0.0890148	Formaldehyde-activating enzyme	C
COG0839	4.2183	0.040986	0.206101	0.0891589	NADH dehydrogenase subunit j	C
COG1894	9.43121	0.00345547	0.204541	0.090531	Nadh dehydrogenase	C
COG0321	3.1487	0.0795703	0.203427	0.0915233	Catalyzes the transfer of endo[...]ical substrate (By similarity)	H
COG4166	4.79061	0.029555	0.203394	0.0915529	peptide transport	E
COG3200	3.09429	0.0824697	0.201578	0.0931935	phospho-2-dehydro-3-deoxyheptonate aldolase	E
COG0245	3.7039	0.0558766	0.199889	0.0947448	Involved in the biosynthesis o[...]hosphate (CMP) (By similarity)	I
COG5012	10.2414	0.00254199	0.19929	0.0953014	cobalamin b12-binding domain protein	C
COG3280	5.31105	0.0222787	0.19784	0.0966601	(1,4)-alpha-D-glucan 1-alpha-D-glucosylmutase activity	G
COG3508	8.7505	0.00452967	0.197606	0.0968815	homogentisate 1,2-dioxygenase activity	Q
COG1071	2.51295	0.122582	0.197023	0.0974338	Dehydrogenase	C
COG0649	6.84958	0.0103651	0.196334	0.0980911	NDH-1 shuttles electrons from [...]roton gradient (By similarity)	C
COG0236	10.8619	0.00202984	0.196288	0.0981353	Carrier of the growing fatty a[...]d biosynthesis (By similarity)	I
COG2216	2.68593	0.108645	0.19628	0.0981432	One of the components of the h[...]potassium ions (By similarity)	P
COG2071	3.14185	0.0799286	0.196234	0.0981867	Glutamine amidotransferase	E
COG0730	5.33481	0.0219999	0.1962	0.0982199	Membrane	P
COG1760	3.9392	0.0483949	0.192076	0.10225	L-serine dehydratase	E
COG0133	1.68813	0.225934	0.190358	0.103975	The beta subunit is responsibl[...]e and L-serine (By similarity)	E
COG1146	11.1916	0.00180723	0.188743	0.105623	metal cluster binding	F
COG1247	4.19344	0.0415895	0.188548	0.105823	N-acetyltransferase	E
COG0224	1.40789	0.282318	0.186527	0.107924	Produces ATP from ADP in the p[...] CF(0) complex (By similarity)	C
COG2998	2.47178	0.1262	0.184249	0.110342	(ABC) transporter	P
COG0044	1.37724	0.289431	0.184107	0.110494	Dihydroorotase	F
COG0405	1.42109	0.279319	0.18393	0.110684	gamma-glutamyltransferase activity	E
COG3685	1.54502	0.252899	0.183351	0.111308	response to DNA damage stimulus	P
COG0061	0.765894	0.486358	0.183214	0.111457	Catalyzes the phosphorylation [...] of phosphorus (By similarity)	H
COG4553	13.1033	0.000959977	0.182593	0.112132	Polyhydroxyalkanoate depolymerase, intracellular	I
COG0505	2.00197	0.177715	0.182552	0.112176	carbamoyl-phosphate synthetase glutamine chain	EF
COG3534	8.84927	0.00435187	0.182363	0.112382	Alpha-N-arabinofuranosidase (EC 3.2.1.55)	G
COG1143	7.54592	0.00755192	0.181731	0.113074	NDH-1 shuttles electrons from [...]roton gradient (By similarity)	C
COG0260	1.91315	0.190024	0.181619	0.113197	Presumably involved in the pro[...]rious peptides (By similarity)	E
COG3181	3.03549	0.0857427	0.180754	0.114153	extra-cytoplasmic solute receptor family protein	C
COG0538	4.15028	0.0426619	0.180695	0.114217	isocitrate dehydrogenase (NADp)	C
COG0111	1.7344	0.217945	0.180535	0.114395	Dehydrogenase	H
COG1748	3.45453	0.0653234	0.179994	0.114998	saccharopine dehydrogenase	E
COG0274	8.76868	0.00449632	0.179349	0.11572	Catalyzes a reversible aldol r[...]se 5-phosphate (By similarity)	F
COG4106	8.05428	0.00605418	0.178382	0.116812	Catalyzes the S-adenosylmethio[...]rans-aconitate (By similarity)	C
COG0136	2.53416	0.120766	0.177644	0.117652	Catalyzes the NADPH-dependent [...]yl-4-phosphate (By similarity)	E
COG0669	2.32188	0.140468	0.174681	0.121083	Reversibly transfers an adenyl[...] pyrophosphate (By similarity)	H
COG0156	1.95691	0.18384	0.174535	0.121255	8-Amino-7-oxononanoate synthase	H
COG3005	2.3172	0.140943	0.174372	0.121446	Cytochrome	C
COG0696	3.94477	0.0482326	0.173479	0.122502	Catalyzes the interconversion [...]osphoglycerate (By similarity)	G
COG0176	3.05265	0.0847723	0.171334	0.125077	Transaldolase is important for[...]sphate pathway (By similarity)	G
COG1820	13.7155	0.000794448	0.171162	0.125286	GlcNAc 6-P deacetylase	G
COG3474	0.550409	0.590605	0.171139	0.125314	Electron carrier protein. The [...]drial electron-transport chain	C
COG0356	5.39574	0.0213036	0.170706	0.125841	it plays a direct role in the [...]s the membrane (By similarity)	C
COG2239	1.64893	0.232973	0.169371	0.12748	magnesium ion transmembrane transporter activity	P
COG0600	1.17096	0.343118	0.169269	0.127606	Binding-protein-dependent tran[...]stems inner membrane component	P
COG0843	3.4779	0.0643628	0.169209	0.12768	Cytochrome C oxidase subunit I	C
COG0181	0.712492	0.51004	0.168734	0.12827	Tetrapolymerization of the mon[...]discrete steps (By similarity)	H
COG0588	0.671403	0.529181	0.168565	0.128479	Catalyzes the interconversion [...]osphoglycerate (By similarity)	G
COG0076	1.60642	0.240893	0.168254	0.128867	decarboxylase	E
COG3119	0.985195	0.401639	0.168183	0.128956	Sulfatase	P
COG2610	5.03336	0.0258619	0.168072	0.129095	Gluconate	G
COG0838	3.76814	0.0537076	0.167048	0.130382	NDH-1 shuttles electrons from [...]nones in the respiratory chain	C
COG3253	2.00554	0.177241	0.165473	0.132387	chlorite dismutase	HP
COG0126	1.12883	0.355467	0.163683	0.134703	phosphoglycerate kinase	G
COG2066	1.07826	0.370977	0.163547	0.13488	Glutaminase	E
COG2010	6.2575	0.0137561	0.163322	0.135174	cytochrome c	C
COG1607	6.30963	0.0134103	0.162455	0.136315	thioesterase Superfamily protein	I
COG0801	2.41255	0.131626	0.160252	0.139254	2-Amino-4-hydroxy-6-hydroxymet[...]dropteridine pyrophosphokinase	H
COG0657	13.8931	0.000752819	0.160122	0.139431	alpha beta hydrolase fold-3 domain protein	I
COG1351	0.413411	0.67046	0.159993	0.139605	Catalyzes the formation of dTM[...]trahydrofolate (By similarity)	F
COG1014	1.46162	0.270338	0.159372	0.140447	oxidoreductase	C
COG1878	3.9484	0.0481269	0.15878	0.141255	Cyclase family	E
COG0104	2.21926	0.151325	0.158443	0.141717	Plays an important role in the[...]purine nucleotide biosynthesis	F
COG3839	1.49657	0.262865	0.158339	0.141859	(ABC) transporter	G
COG0688	3.63281	0.0583968	0.157055	0.143635	Phosphatidylserine decarboxylase	I
COG0554	2.40458	0.132377	0.156889	0.143866	Key enzyme in the regulation o[...]and metabolism (By similarity)	C
COG2514	0.905106	0.430413	0.156336	0.144639	glyoxalase bleomycin resistance protein dioxygenase	Q
COG3653	2.01291	0.176264	0.155883	0.145274	Deacylase	Q
COG1282	2.29193	0.14354	0.155427	0.145917	The transhydrogenation between[...]s the membrane (By similarity)	C
COG0713	4.75276	0.0301848	0.153888	0.148109	NDH-1 shuttles electrons from [...]roton gradient (By similarity)	C
COG2068	2.11238	0.163688	0.153247	0.149032	4-diphosphocytidyl-2c-methyl-d-erythritol synthase	H
COG0152	9.42914	0.00345825	0.153067	0.149292	SAICAR synthetase	F
COG3832	4.64571	0.0320524	0.152741	0.149764	Activator of Hsp90 ATPase 1 family protein	I
COG1866	3.85478	0.050936	0.152455	0.15018	Phosphoenolpyruvate Carboxylase	C
COG0520	1.62328	0.237715	0.151821	0.151105	cysteine desulfurase	E
COG0119	3.26199	0.0739064	0.151282	0.151897	Catalyzes the condensation of [...]opropylmalate) (By similarity)	E
COG2120	6.68744	0.0111857	0.149705	0.154235	lmbE family	G
COG0377	5.52993	0.0198586	0.149273	0.154883	NDH-1 shuttles electrons from [...]roton gradient (By similarity)	C
COG1226	1.31649	0.304153	0.147575	0.157453	PotAssium voltage-gated channel	P
COG3572	2.1427	0.160065	0.146743	0.158728	glutamate--cysteine ligase	H
COG0720	5.71972	0.0180054	0.146041	0.159812	6-pyruvoyltetrahydropterin synthase activity	H
COG4239	1.31018	0.30573	0.145575	0.160535	microcin transport	Q
COG0346	1.18492	0.339137	0.145448	0.160733	glyoxalase bleomycin resistance protein dioxygenase	Q
COG0650	5.57711	0.0193779	0.143115	0.164412	Respiratory-chain NADH dehydrogenase, subunit 1	C
COG0026	2.71518	0.106476	0.14311	0.16442	phosphoribosylaminoimidazole carboxylase atpase subunit	F
COG0148	5.73674	0.0178494	0.142225	0.165838	Catalyzes the reversible conve[...]via glycolysis (By similarity)	G
COG1593	1.69289	0.225097	0.141871	0.166408	trap dicarboxylate transporter dctm subunit	G
COG3741	1.62923	0.236604	0.140929	0.167937	N-formylglutamate amidohydrolase	E
COG2146	2.44498	0.128622	0.140477	0.168675	nitrite reductase (nad(p)h) small subunit	PQ
COG0125	2.04188	0.17249	0.140178	0.169165	Phosphorylation of dTMP to for[...]dTTP synthesis (By similarity)	F
COG0416	0.628856	0.54989	0.140026	0.169416	Catalyzes the reversible forma[...]t not acyl-CoA (By similarity)	I
COG0655	3.45015	0.0655053	0.139809	0.169773	Nadph-dependent fmn reductase	C
COG0129	3.43312	0.0662177	0.139174	0.170822	Dihydroxy-acid dehydratase	EG
COG1178	2.97469	0.0892876	0.137128	0.174251	ABC transporter (permease)	P
COG0635	3.45731	0.0652081	0.137024	0.174427	Coproporphyrinogen III oxidase	H
COG1069	1.08137	0.370002	0.13653	0.175267	ribulokinase	G
COG1513	7.63136	0.0072723	0.136069	0.176053	Catalyzes the reaction of cyan[...]carbon dioxide (By similarity)	P
COG1469	1.64357	0.233953	0.135712	0.176665	Converts GTP to 7,8-dihydroneo[...]n triphosphate (By similarity)	H
COG0626	0.718292	0.507404	0.135344	0.177299	cystathionine	E
COG3384	13.1503	0.000945906	0.1353	0.177375	extradiol ring-cleavage dioxyg[...]se class IIi protein subunit b	Q
COG1274	2.98546	0.0886475	0.135132	0.177665	Catalyzes the conversion of ox[...]ric acid cycle (By similarity)	C
COG1947	3.22182	0.075859	0.134995	0.177902	Catalyzes the phosphorylation [...]l-D-erythritol (By similarity)	I
COG0498	1.09603	0.365438	0.13482	0.178204	threonine synthase	E
COG1007	1.82056	0.20393	0.134009	0.179615	NDH-1 shuttles electrons from [...]roton gradient (By similarity)	C
COG2352	3.59394	0.059831	0.132974	0.181433	phosphoenolpyruvate carboxylase activity	C
COG3892	8.82849	0.00438859	0.131971	0.183212	Domain-Containing protein	G
COG1290	4.07033	0.0447348	0.131895	0.183349	Component of the ubiquinol-cyt[...] ATP synthesis (By similarity)	C
COG1809	1.89917	0.192052	0.128726	0.189096	phosphosulfolactate synthase activity	H
COG5424	1.84306	0.200445	0.128707	0.189131	Ring cyclization and eight-ele[...]ic-acid to PQQ (By similarity)	H
COG3703	5.75082	0.0177214	0.128515	0.189486	cation transport	P
COG0607	2.83222	0.0982852	0.12798	0.190476	Rhodanese domain protein	P
COG1294	2.03328	0.1736	0.127923	0.190582	oxidoreductase activity, actin[...] as donors, oxygen as acceptor	C
COG2967	1.43894	0.275323	0.127348	0.191654	ApaG protein	P
COG0591	1.59813	0.242474	0.126977	0.192348	symporter	E
COG0798	3.37451	0.0687412	0.126143	0.19392	arsenical-resistance protein	P
COG0287	1.89342	0.192892	0.125612	0.194928	prephenate dehydrogenase	E
COG0043	2.52869	0.121231	0.125481	0.195177	Catalyzes the decarboxylation [...]taprenylphenol (By similarity)	H
COG0369	4.14404	0.0428195	0.125224	0.195669	Component of the sulfite reduc[...]tein component (By similarity)	FP
COG0190	0.693908	0.518596	0.124977	0.19614	Catalyzes the oxidation of 5,1[...]trahydrofolate (By similarity)	H
COG0221	1.51394	0.25924	0.124539	0.19698	Pyrophosphate phospho-hydrolase	C
COG1125	3.29456	0.0723661	0.124274	0.197491	(ABC) transporter	E
COG0040	0.464088	0.639534	0.123332	0.199317	Catalyzes the condensation of [...]matic activity (By similarity)	E
COG0196	12.2378	0.00126786	0.123244	0.19949	riboflavin biosynthesis protein ribF	H
COG0529	2.55349	0.119137	0.122856	0.200248	Catalyzes the synthesis of activated sulfate (By similarity)	P
COG4993	13.4609	0.000858886	0.122753	0.200448	Dehydrogenase	G
COG3808	3.39754	0.0677363	0.121894	0.202139	pump that utilizes the energy [...]lysis as the driving force for	C
COG2057	1.61324	0.239602	0.121307	0.203305	Key enzyme for ketone body cat[...] and substrate (By similarity)	I
COG0045	3.49013	0.0638667	0.120886	0.204144	Succinyl-CoA synthetase subunit beta	C
COG1218	1.56102	0.249704	0.120681	0.204553	3'(2'),5'bisphosphate nucleotidase	P
COG0683	0.907161	0.429645	0.120626	0.204664	(ABC) transporter	E
COG2226	4.944	0.027155	0.119966	0.20599	Methyltransferase required for[...] (DMKH2) to menaquinone (MKH2)	H
COG0410	0.67592	0.527036	0.119264	0.207411	amino acid transport	E
COG3638	1.70633	0.222752	0.119058	0.207831	(ABC) transporter	P
COG1529	1.83263	0.202052	0.118947	0.208056	Aldehyde oxidase and xanthine [...]ogenase, molybdopterin binding	C
COG0436	2.09057	0.166354	0.118883	0.208188	aminotransferase	E
COG1472	1.59067	0.243908	0.118545	0.208879	hydrolase family 3	G
COG1129	3.98292	0.047137	0.118145	0.209698	(ABC) transporter	G
COG0010	0.828799	0.460088	0.118076	0.209842	hydrolase activity, acting on [...]ide) bonds, in linear amidines	E
COG1605	1.46147	0.270371	0.11803	0.209935	Chorismate mutase	E
COG0288	1.2209	0.329124	0.117957	0.210085	carbonic anhydrase	P
COG1028	0.247815	0.784402	0.117766	0.210479	Dehydrogenase reductase	I
COG4547	11.3186	0.00172912	0.117384	0.21127	Cobalt chelatase, pCobT subunit	H
COG1144	1.45035	0.272801	0.117013	0.212039	oxidoreductase, delta subunit	C
COG2215	0.754005	0.491518	0.11698	0.212109	high-affinity nickel-transporter	P
COG0135	0.94487	0.415837	0.116403	0.213313	N-(5'-phosphoribosyl)anthranilate isomerase	E
COG1788	0.54903	0.591351	0.116401	0.213317	Key enzyme for ketone body cat[...] and substrate (By similarity)	I
COG0151	3.03559	0.0857372	0.116341	0.213443	Phosphoribosylglycinamide synthetase	F
COG0483	1.01936	0.390052	0.116221	0.213696	inositol monophosphatase	G
COG0722	7.87346	0.00654333	0.116041	0.214072	Stereospecific condensation of[...]osphate (DAHP) (By similarity)	E
COG0418	5.30885	0.0223048	0.115946	0.214273	Dihydroorotase	F
COG1235	1.4791	0.26657	0.113903	0.218618	domain protein	P
COG2159	1.02185	0.389222	0.113828	0.218778	amidohydrolase 2	G
COG0057	5.66356	0.018532	0.112566	0.221512	glyceraldehyde3phosphate dehydrogenase	G
COG1464	3.18548	0.0776776	0.110093	0.226977	(Lipo)protein	P
COG1905	1.53907	0.254097	0.110036	0.227104	Nadh dehydrogenase	C
COG2376	2.30395	0.142298	0.109533	0.228234	Dihydroxyacetone kinase	G
COG0671	2.33886	0.138761	0.108955	0.229541	PHOsphatase	I
COG1254	5.27959	0.0226541	0.108763	0.229976	Acylphosphatase (EC 3.6.1.7)	C
COG0066	2.51329	0.122553	0.10835	0.230917	Catalyzes the isomerization be[...]opropylmaleate (By similarity)	E
COG0499	3.32352	0.0710278	0.107413	0.233064	May play a key role in the reg[...]ylhomocysteine (By similarity)	H
COG0107	1.23167	0.326194	0.107322	0.233275	IGPS catalyzes the conversion [...]e HisH subunit (By similarity)	E
COG1902	1.22962	0.326749	0.106215	0.235844	NADH flavin oxidoreductase, NADH oxidase	C
COG4176	3.09053	0.0826749	0.105848	0.236702	Glycine betaine	E
COG1449	4.24086	0.0404473	0.105612	0.237256	hydrolase family 57	G
COG1402	1.71498	0.221257	0.104749	0.239293	K01470 creatinine amidohydrolase EC 3.5.2.10	H
COG2309	3.39815	0.06771	0.104013	0.241047	aminopeptidase	E
COG1984	2.33477	0.13917	0.103715	0.241761	Allophanate hydrolase subunit 2	E
COG0788	5.31585	0.0222221	0.103143	0.243137	formyltetrahydrofolate deformylase	F
COG2407	11.2359	0.00177955	0.103001	0.243479	Converts the aldose L-fucose i[...]ose L-fuculose (By similarity)	G
COG3938	0.737297	0.498877	0.102979	0.243533	Proline racemase	E
COG0083	1.12209	0.35749	0.0993064	0.252599	Catalyzes the ATP-dependent ph[...]rine phosphate (By similarity)	E
COG0574	0.713332	0.509658	0.0988482	0.253756	phosphotransferase activity, paired acceptors	G
COG0214	0.699036	0.516219	0.098151	0.255528	Involved in the production of [...] pyridine ring (By similarity)	H
COG2030	3.25785	0.0741046	0.0969439	0.258629	maoc domain protein dehydratase	I
COG5434	4.53974	0.0340351	0.096933	0.258657	Glycoside hydrolase family 28	G
COG0363	0.183801	0.8344	0.096612	0.259489	Catalyzes the reversible isome[...]d ammonium ion (By similarity)	G
COG1882	1.93096	0.187479	0.0961533	0.260683	formate acetyltransferase	C
COG0015	4.75248	0.0301895	0.0957153	0.261829	adenylosuccinate lyase	F
COG0636	0.777156	0.481529	0.095227	0.263113	F(1)F(0) ATP synthase produces[...] translocation (By similarity)	C
COG2875	4.53498	0.0341275	0.0941317	0.26602	precorrin-4 C(11)-methyltransferase	H
COG0069	5.44523	0.0207568	0.0932328	0.268432	glutamate synthase	E
COG0506	4.17152	0.0421301	0.0925856	0.270184	Proline dehydrogenase	E
COG1121	3.88492	0.0500115	0.0921362	0.271409	(ABC) transporter	P
COG1140	6.247	0.013827	0.091263	0.273806	nitrate reductase beta subunit	CP
COG0504	3.32376	0.071017	0.0907519	0.275221	Catalyzes the ATP-dependent am[...]ce of nitrogen (By similarity)	F
COG1613	0.520218	0.607204	0.0903066	0.27646	Sulfate ABC transporter periplasmic sulfate-binding protein	P
COG0717	0.947059	0.415051	0.0901969	0.276766	Deoxycytidine triphosphate deaminase	F
COG0473	5.47989	0.0203836	0.0898543	0.277725	3-isopropylmalate dehydrogenase activity	CE
COG0807	1.63416	0.235689	0.0896054	0.278424	Catalyzes the conversion of D-[...]ne 4-phosphate (By similarity)	H
COG0761	1.37541	0.289861	0.0893563	0.279126	Converts 1-hydroxy-2-methyl-2-[...]sphate (DMAPP) (By similarity)	I
COG0289	2.61141	0.11441	0.0893299	0.2792	Catalyzes the conversion of 4-[...]rodipicolinate (By similarity)	E
COG4172	1.7415	0.216749	0.0892061	0.27955	(ABC) transporter	Q
COG3256	1.67817	0.2277	0.0878266	0.28348	denitrification pathway	P
COG0424	3.64731	0.0578722	0.0875169	0.284371	Maf-like protein	Q
COG1486	3.19873	0.0770086	0.0870636	0.285681	glycoside hydrolase family 4	G
COG0620	4.29155	0.0392665	0.0865095	0.287292	Catalyzes the transfer of a me[...]nine formation (By similarity)	E
COG0247	0.892641	0.435104	0.0862791	0.287964	domain protein	C
COG4395	1.50612	0.260865	0.0862427	0.288071	Import inner membrane translocase subunit TIM44	I
COG2861	3.32842	0.0708043	0.0859499	0.288929	polysaccharide de-acetylase	G
COG4651	0.297919	0.747696	0.0859039	0.289064	system, protein	P
COG0284	3.46468	0.0649039	0.0857772	0.289437	Catalyzes the decarboxylation [...]hosphate (UMP) (By similarity)	F
COG2080	1.95805	0.183682	0.0855831	0.290009	(2Fe-2S)-binding domain protein	C
COG2065	0.560302	0.585281	0.0852084	0.291116	Also displays a weak uracil ph[...]ly significant (By similarity)	F
COG0644	1.55915	0.250074	0.0850044	0.291721	geranylgeranyl reductase	C
COG1968	6.3314	0.0132689	0.0849957	0.291746	Catalyzes the dephosphorylatio[...] to bacitracin (By similarity)	I
COG1918	1.22235	0.328728	0.0840912	0.294447	ferrous iron transport protein	P
COG0528	0.0116959	0.988383	0.0829917	0.297769	UMP kinase activity	F
COG0285	6.07364	0.0150618	0.0826651	0.298764	Folylpolyglutamate synthase	H
COG1884	10.0235	0.00275657	0.0826651	0.298764	methylmalonyl-coA mutase	I
COG0508	3.47712	0.0643947	0.081249	0.303125	Dehydrogenase	C
COG1910	1.3987	0.284431	0.0810676	0.303689		P
COG1640	8.08583	0.00597327	0.0807636	0.304637	4-alpha-glucanotransferase	G
COG0362	0.79484	0.474059	0.0803051	0.306074	Catalyzes the oxidative decarb[...] NADP to NADPH (By similarity)	G
COG0605	1.16341	0.345294	0.0800747	0.306799	Destroys radicals which are no[...]ogical systems (By similarity)	P
COG0462	2.66515	0.110218	0.0799682	0.307135	Phosphoribosyl pyrophosphate synthase	F
COG0611	4.49462	0.0349226	0.0798252	0.307586	Catalyzes the ATP-dependent ph[...] of vitamin B1 (By similarity)	H
COG2252	1.88882	0.193569	0.079485	0.308664	Xanthine uracil vitamin C permease	F
COG2876	0.156206	0.857094	0.0790332	0.310101	3-deoxy-7-phosphoheptulonate synthase activity	E
COG1845	2.26707	0.146149	0.0788547	0.310672	Cytochrome C Oxidase, Subunit III	C
COG4214	1.23544	0.325175	0.0786407	0.311357	(ABC) transporter	G
COG0038	2.82065	0.0990616	0.0785769	0.311562	chloride channel	P
COG4263	3.54815	0.0615731	0.0778693	0.313843	Nitrous-oxide reductase is par[...] nitrous oxide (By similarity)	P
COG2863	3.43068	0.0663209	0.076963	0.316794	electron transport chain	C
COG0370	0.342946	0.71641	0.0761842	0.319356	Ferrous iron transport protein b	P
COG0524	1.65001	0.232775	0.0758483	0.320469	pfkb domain protein	G
COG0161	1.89651	0.192441	0.0757828	0.320686	Catalyzes the transfer of the [...]an amino donor (By similarity)	H
COG0837	2.09132	0.166262	0.0757116	0.320923	glucokinase (EC 2.7.1.2)	G
COG2993	2.1875	0.154881	0.0756823	0.32102	cytochrome C oxidase	C
COG0852	0.785403	0.478028	0.0755372	0.321504	NDH-1 shuttles electrons from [...]roton gradient (By similarity)	C
COG1541	0.170388	0.845342	0.0754162	0.321907	Phenylacetate-CoA ligase	H
COG0235	3.74981	0.0543163	0.0753981	0.321968	Class II aldolase adducin	EG
COG1166	0.389421	0.685707	0.0749194	0.323571	Catalyzes the biosynthesis of [...] from arginine (By similarity)	E
COG1079	0.751789	0.492486	0.0747466	0.324152	ABC transporter (permease)	F
COG2152	0.832673	0.458526	0.0741403	0.326201	Glycosidase	G
COG1175	0.903627	0.430966	0.0740945	0.326356	binding-protein-dependent tran[...]stems inner membrane Component	G
COG0303	1.20372	0.333863	0.0737047	0.327683	Molybdenum cofactor synthesis domain protein	H
COG1879	1.85317	0.198902	0.0732949	0.329084	Periplasmic binding protein LacI transcriptional regulator	G
COG1116	1.69396	0.224909	0.0732391	0.329276	(ABC) transporter	P
COG1960	3.13261	0.0804152	0.0731577	0.329555	acyl-CoA dehydrogenase	I
COG1042	2.15965	0.15808	0.0725098	0.33179	CoA-binding domain protein	C
COG4535	2.25618	0.14731	0.072112	0.333171	Magnesium and cobalt efflux protein	P
COG2379	0.0889196	0.915516	0.071919	0.333844	hydroxypyruvate reductase	G
COG0656	1.4523	0.272375	0.0715473	0.335145	reductase	Q
COG0109	3.96308	0.0477031	0.070566	0.338608	Converts heme B (protoheme IX)[...]syl side group (By similarity)	HI
COG3845	2.70391	0.107305	0.070033	0.340507	(ABC) transporter	F
COG3627	2.5786	0.11706	0.0697472	0.341532	Phosphonate metabolism	P
COG0712	1.59497	0.243081	0.0696336	0.34194	F(1)F(0) ATP synthase produces[...] translocation (By similarity)	C
COG1393	4.34046	0.0381652	0.0689807	0.344297	arsenate reductase (glutaredoxin) activity	P
COG0304	2.15119	0.159067	0.0678469	0.348439	Catalyzes the condensation rea[...]om malonyl-ACP (By similarity)	IQ
COG0579	2.91369	0.0930168	0.0678026	0.348602	malate dehydrogenase (quinone)	G
COG2008	3.68036	0.0566967	0.0675814	0.349418	Aldolase	E
COG0158	0.544261	0.593942	0.067437	0.349952	D-fructose-1,6-bisphosphate 1-phosphohydrolase class 1	G
COG0853	1.10733	0.361966	0.0672768	0.350546	Catalyzes the pyruvoyl-depende[...]e beta-alanine (By similarity)	H
COG5557	2.55943	0.118642	0.0670708	0.351311	polysulphide reductase NrfD	C
COG2013	1.64072	0.234478	0.0670028	0.351564	conserved protein	C
COG1682	1.1086	0.361578	0.0668589	0.3521	ABC-2 type transporter	G
COG0294	1.31882	0.303571	0.0658236	0.355988	dihydropteroate synthase	H
COG0031	6.17316	0.0143379	0.0656914	0.356489	cysteine biosynthetic process from serine	E
COG1964	1.32342	0.302429	0.0654931	0.357241	radical SAM domain protein	H
COG3724	5.60046	0.019145	0.0653722	0.3577	Catalyzes the hydrolysis of N([...]onia and CO(2) (By similarity)	E
COG0297	3.18024	0.0779441	0.0651361	0.358601	starch synthase activity	G
COG0112	1.48664	0.264964	0.0650687	0.358858	Catalyzes the reversible inter[...]ldol mechanism (By similarity)	E
COG0115	0.5388	0.596924	0.0649743	0.359219	brancheD-chain amino acid aminotransferase	EH
COG0584	0.830867	0.459253	0.0638401	0.363591	glycerophosphoryl diester phosphodiesterase	I
COG0299	1.93292	0.187201	0.0638012	0.363742	phosphoribosylglycinamide formyltransferase	F
COG0376	22.1761	9.32435e-05	0.0631876	0.366138	Bifunctional enzyme with both [...]idase activity (By similarity)	P
COG0447	6.11875	0.0147286	0.0630056	0.366852	Naphthoate synthase	H
COG5310	0.628931	0.549853	0.062991	0.366909	Homospermidine synthase	Q
COG1494	1.19989	0.33493	0.0624957	0.368863	Fructose-1,6-bisphosphatase	G
COG0634	1.59734	0.242627	0.0622849	0.369699	hypoxanthine phosphoribosyltransferase	F
COG2873	1.37337	0.290344	0.06166	0.37219	o-acetylhomoserine	E
COG1064	5.05106	0.0256144	0.0607337	0.375923	alcohol dehydrogenase	G
COG0778	0.56677	0.581831	0.0606593	0.376226	nitroreductase	C
COG0432	3.5652	0.0609177	0.0604041	0.377264	Secondary thiamine-phosphate synthase enzyme	H
COG2312	1.08891	0.367647	0.0598518	0.379523	erythromycin esterase	Q
COG2210	0.0461051	0.95511	0.0587385	0.384133	pyridine nucleotide-disulfide oxidoreductase	C
COG1985	0.354145	0.708867	0.058633	0.384573	Converts 2,5-diamino-6-(ribosy[...]e 5'-phosphate (By similarity)	H
COG0065	1.95174	0.184559	0.0586159	0.384645	Catalyzes the isomerization be[...]opropylmaleate (By similarity)	E
COG1828	1.12048	0.357973	0.0586158	0.384645	phosphoribosylformylglycinamidine synthase	F
COG0777	2.65068	0.111328	0.0582115	0.38634	Component of the acetyl coenzy[...]m malonyl- CoA (By similarity)	I
COG1080	7.24438	0.00864405	0.0581795	0.386475	General (non sugar-specific) c[...] protein (HPr) (By similarity)	G
COG0448	0.0854489	0.918654	0.0580891	0.386856	Catalyzes the synthesis of ADP[...] alpha-glucans (By similarity)	G
COG0132	1.62813	0.23681	0.0576896	0.388543	Catalyzes a mechanistically un[...]an ureido ring (By similarity)	H
COG1183	2.56102	0.11851	0.0573809	0.389854	Cdp-diacylglycerol--serine o-phosphatidyltransferase	I
COG0598	1.56349	0.249214	0.0570625	0.391213	magnesium and cobalt transport protein CorA	P
COG0001	0.868989	0.444171	0.0566065	0.393169	Glutamate-1-semialdehyde aminotransferase	H
COG0351	5.80337	0.0172533	0.0561901	0.394967	phosphomethylpyrimidine kinase	H
COG0138	0.583529	0.573001	0.0561332	0.395213	bifunctional purine biosynthesis protein PURH	F
COG3626	1.09908	0.364499	0.0559989	0.395796	phosphonate metabolism protein	P
COG0461	1.11516	0.359585	0.0554462	0.398206	orotate phosphoribosyltransferase activity	F
COG0314	4.88046	0.0281205	0.055335	0.398693	Molybdopterin	H
COG2041	2.14233	0.160109	0.054816	0.400979	The exact function is not know[...]ulfite oxidase (By similarity)	C
COG2175	0.120882	0.887204	0.0541298	0.404027	dioxygenase	Q
COG0079	0.0720467	0.930887	0.0532673	0.407904	Imidazole acetol-phosphate transaminase	E
COG0334	0.973532	0.405687	0.0532401	0.408027	oxidoreductase activity, actin[...]onors, NAD or NADP as acceptor	E
COG0003	0.189409	0.829874	0.0528225	0.409923	ATPase required for the post-t[...]d of targeting (By similarity)	P
COG2128	0.136776	0.873506	0.0525881	0.410993	Antioxidant protein with alkyl[...]nzyme activity (By similarity)	P
COG0687	2.06676	0.169322	0.0525417	0.411205	polyamine binding	E
COG0028	2.7166	0.106372	0.0521162	0.413158	acetolactate synthase	EH
COG4598	2.19544	0.153984	0.0517576	0.414814	ABC transporter, (ATP-binding protein)	E
COG1435	2.38682	0.134067	0.0515433	0.415808	THymidine Kinase	F
COG3960	0.961306	0.409981	0.051341	0.416749	glyoxylate carboligase	Q
COG1213	1.0999	0.364246	0.0510076	0.418307	nucleotidyl transferase	I
COG2235	2.78348	0.101603	0.0506702	0.419892	Arginine dihydrolase	E
COG0575	2.11495	0.163378	0.0506165	0.420145	phosphatidate Cytidylyltransferase	I
COG3622	3.98005	0.0472183	0.0505523	0.420448	Catalyzes the reversible isome[...] semialdehyde) (By similarity)	G
COG3485	0.831071	0.459171	0.0500926	0.422624	protocatechuate 3,4-dioxygenase	Q
COG4451	1.54768	0.252364	0.049993	0.423098	RuBisCO catalyzes two reaction[...]tition at the same active site	G
COG3000	1.7206	0.220294	0.0498901	0.423588	fatty acid hydroxylase	I
COG1853	4.34935	0.0379689	0.0498123	0.423959	flavin reductase domain protein, FMN-binding	C
COG0163	1.82452	0.203311	0.04969	0.424543	carboxy-lyase activity	H
COG0422	0.893574	0.434751	0.0496063	0.424944	thiamine diphosphate biosynthetic process	H
COG0824	1.25801	0.319156	0.0495105	0.425403	Thioesterase	I
COG1022	0.206192	0.8165	0.0492131	0.426833	Amp-dependent synthetase and ligase	I
COG2986	1.2347	0.325375	0.0491366	0.427202	histidine ammonia-lyase	E
COG0192	0.437037	0.65583	0.0489351	0.428176	Catalyzes the formation of S-a[...]ionine from methionine and ATP	H
COG1502	4.62896	0.0323565	0.0484304	0.430628	Catalyzes the reversible phosp[...]) and glycerol (By similarity)	I
COG0367	3.80448	0.0525242	0.0471757	0.436814	asparagine synthetase	E
COG2895	1.43277	0.276697	0.0469377	0.438002	may be the GTPase, regulating [...]ylase activity (By similarity)	P
COG1816	2.21334	0.151981	0.0466486	0.43945	adenosine deaminase	F
COG0059	4.45689	0.0356856	0.0465998	0.439695	Alpha-keto-beta-hydroxylacyl reductoisomerase	EH
COG4091	2.50377	0.123379	0.0462757	0.441329	saf domain-containing protein	E
COG0307	0.997568	0.397397	0.046014	0.442655	riboflavin synthase, subunit alpha	H
COG0281	1.05261	0.379149	0.0456309	0.444606	malic enzyme	C
COG1773	0.153612	0.859265	0.0448859	0.448436	rubredoxin	P
COG1177	3.67302	0.0569553	0.0447074	0.449361	Binding-protein-dependent tran[...]stems inner membrane component	E
COG3588	1.7603	0.213617	0.0440252	0.452922	fructose-bisphosphate aldolase	G
COG0306	0.16859	0.846822	0.0438709	0.453733	inorganic phosphate transmembrane transporter activity	P
COG2301	4.61915	0.0325363	0.0435602	0.455373	citrate lyase	G
COG2113	0.0915069	0.913186	0.0432711	0.456906	Glycine betaine	E
COG0169	5.62684	0.0188859	0.0431107	0.457761	shikimate dehydrogenase	E
COG0458	3.05043	0.0848971	0.0430363	0.458158	carbamoyl-phosphate synthetase ammonia chain	EF
COG0025	3.22125	0.0758874	0.0428359	0.45923	Sodium hydrogen exchanger	P
COG0452	3.37003	0.0689384	0.0422272	0.462509	Phosphopantothenoylcysteine decarboxylase	H
COG0379	2.27652	0.145151	0.0420985	0.463207	Catalyzes the condensation of [...]rm quinolinate (By similarity)	H
COG3221	3.73134	0.0549379	0.0420897	0.463255	phosphonate ABC transporter, p[...]ic phosphonate-binding protein	P
COG0614	5.28858	0.0225461	0.041989	0.463802	Periplasmic binding protein	P
COG2224	0.0912911	0.91338	0.0411156	0.468589	Isocitrate lyase	C
COG1446	1.66652	0.229784	0.0402495	0.473411	asparaginase	E
COG4149	0.30763	0.740816	0.0401562	0.473935	molybdate abc transporter	P
COG3483	3.61234	0.0591469	0.0401482	0.47398	Catalyzes the oxidative cleava[...]) pyrrole ring (By similarity)	E
COG1270	0.54704	0.592431	0.0400845	0.474338	Converts cobyric acid to cobin[...]rboxylic group (By similarity)	H
COG0194	0.28261	0.758694	0.0400572	0.474492	Essential for recycling GMP an[...]directly, cGMP (By similarity)	F
COG2072	2.54054	0.120225	0.0400317	0.474635	Monooxygenase	P
COG1838	0.352355	0.710067	0.0398999	0.475379	fumarate	C
COG0070	4.62247	0.0324754	0.0394957	0.477669	glutamate synthase	E
COG2864	0.953633	0.412702	0.0394943	0.477678	formate dehydrogenase, gamma subunit	C
COG0295	2.03735	0.173073	0.0393328	0.478597	cytidine deaminase	F
COG2154	0.375256	0.694899	0.0391254	0.479783	4-alpha-hydroxytetrahydrobiopterin dehydratase activity	H
COG0077	1.01894	0.390192	0.0387318	0.482046	Prephenate dehydratase	E
COG2896	1.95833	0.183644	0.0386268	0.482652	Catalyzes, together with MoaC,[...]n precursor Z) (By similarity)	H
COG0082	1.0461	0.381253	0.0382393	0.484901	5-enolpyruvylshikimate-3-phosphate phospholyase	E
COG1009	0.335112	0.721742	0.0380226	0.486165	subunit l	C
COG1496	4.24559	0.0403354	0.0376059	0.488611	Multi-copper polyphenol oxidoreductase laccase	P
COG0280	0.463436	0.639922	0.03753	0.489059	phosphate acetyltransferase	C
COG0736	0.694451	0.518344	0.0374589	0.489479	Transfers the 4'-phosphopantet[...]arrier-protein (By similarity)	I
COG0183	2.23721	0.149357	0.0373109	0.490354	acetyl-coa acetyltransferase	I
COG0440	2.9511	0.0907088	0.0369171	0.492697	Acetolactate synthase small subunit	E
COG1104	1.67531	0.228209	0.0366469	0.494315	cysteine desulfurase	E
COG0511	0.0330594	0.967569	0.036578	0.494729	Acetyl-CoA carboxylase, biotin carboxyl carrier protein	I
COG0340	1.0619	0.376163	0.0364175	0.495695	Biotin- acetyl-CoA-carboxylase ligase	H
COG1612	2.10853	0.164155	0.0362822	0.496512	Catalyzes the oxidation of the[...]a formyl group (By similarity)	H
COG0345	0.0340995	0.966569	0.0362317	0.496817	pyrroline-5-carboxylate reductase activity	E
COG0019	1.55693	0.250515	0.0361933	0.497049	Specifically catalyzes the dec[...]P) to L-lysine (By similarity)	E
COG1024	0.170501	0.845249	0.0360508	0.497913	Enoyl-CoA hydratase	I
COG0149	7.87496	0.00653909	0.035796	0.499465	triosephosphate isomerase	G
COG3386	0.148525	0.863539	0.0357739	0.4996	SMP-30 gluconolaconase LRE domain protein	G
COG0269	3.53403	0.0621223	0.0353334	0.502301	synthase	G
COG0374	1.5204	0.257906	0.0351815	0.503238	Hydrogenase, large subunit	C
COG1012	0.979586	0.40358	0.0349118	0.504909	Dehydrogenase	I
COG0725	0.321649	0.731013	0.0345423	0.507212	ABC transporter, periplasmic molybdate-binding protein	P
COG0403	0.907622	0.429473	0.0344253	0.507945	The glycine cleavage system ca[...]s pyridoxal phosphate cofactor	E
COG0555	0.321929	0.730819	0.0340642	0.510218	(ABC) transporter	P
COG3795	1.81629	0.204599	0.033905	0.511226	ycii-related protein	Q
COG0560	2.16724	0.157201	0.0336703	0.512717	phosphoserine phosphatase activity	E
COG0118	0.162564	0.851803	0.0328824	0.517777	IGPS catalyzes the conversion [...] IGP and AICAR (By similarity)	E
COG2021	1.53533	0.254856	0.0328246	0.518151	homoserine O-acetyltransferase	E
COG0408	2.60785	0.114694	0.0327017	0.518949	Key enzyme in heme biosynthesi[...]phyrinogen III (By similarity)	H
COG1145	1.72997	0.218695	0.0324265	0.520742	4Fe-4S ferredoxin, iron-sulfur binding	C
COG0179	0.798242	0.472637	0.0323779	0.52106	Fumarylacetoacetate hydrolase	Q
COG1118	1.09549	0.365606	0.0320848	0.522984	(ABC) transporter	P
COG3396	1.73335	0.218123	0.0320148	0.523446	Phenylacetate-CoA oxygenase, subunit	Q
COG0207	5.0428	0.0257296	0.0316911	0.525587	Provides the sole de novo sour[...]A biosynthesis (By similarity)	F
COG1653	0.70302	0.51438	0.0316457	0.525889	transporter activity	G
COG1924	5.42523	0.0209757	0.0316196	0.526063	coA-substrate-specific enzyme activase	I
COG0765	2.49812	0.123871	0.0315409	0.526586	amino acid AbC transporter	E
COG0283	0.0999001	0.905673	0.0313868	0.527614	Cytidine monophosphate kinase	F
COG1139	1.10365	0.363092	0.0312795	0.528333	Iron-sulfur cluster binding protein	C
COG0128	0.375662	0.694634	0.0310259	0.530036	5-enolpyruvylshikimate-3-phosphate synthase	E
COG4148	4.38456	0.037203	0.0309673	0.530431	Part of the ABC transporter co[...]ansport system (By similarity)	P
COG0315	1.32336	0.302444	0.0308581	0.531168	Together with MoaA, is involve[...]n precursor Z) (By similarity)	H
COG0753	2.67085	0.109784	0.0307833	0.531674	Catalase	P
COG0546	2.91432	0.0929778	0.0306259	0.532742	had-superfamily hydrolase, subfamily ia, variant	C
COG3239	0.115583	0.891827	0.030501	0.533592	linoleoyl-CoA desaturase activity	I
COG1951	0.329168	0.725818	0.0303882	0.534362	fumarate	C
COG0226	0.713271	0.509686	0.0298112	0.538329	phosphate abc transporter	P
COG1109	1.72774	0.219075	0.0297586	0.538693	Catalyzes the conversion of gl[...]ne-1-phosphate (By similarity)	G
COG0331	0.735804	0.499541	0.0294261	0.541004	Malonyl coA-acyl carrier protein transacylase	I
COG0578	3.79453	0.0528454	0.0291638	0.542841	glycerol-3-phosphate dehydrogenase	C
COG1611	1.33612	0.299301	0.0291416	0.542996	decarboxylase	F
COG0142	0.353117	0.709556	0.0286046	0.546792	synthase	H
COG4311	0.801836	0.471141	0.0280991	0.550409	sarcosine oxidase delta subunit	E
COG0308	0.172573	0.843549	0.0270174	0.558294	aminopeptidase	E
COG1211	4.31534	0.0387264	0.0269494	0.558796	Catalyzes the formation of 4-d[...]hosphate (MEP) (By similarity)	I
COG2326	1.42349	0.278779	0.026839	0.559614	Polyphosphate kinase 2	C
COG4208	0.779104	0.480699	0.0264084	0.562824	sulfate abc transporter	P
COG0047	0.695704	0.517762	0.026259	0.563945	phosphoribosylformylglycinamidine synthase	F
COG1622	3.98119	0.0471861	0.0261567	0.564716	Subunits I and II form the fun[...]e a3 and Cu(B) (By similarity)	C
COG4597	0.893917	0.434621	0.0260744	0.565337	amino acid ABC transporter	E
COG0155	1.25579	0.319742	0.0260546	0.565487	Component of the sulfite reduc[...]e from sulfate (By similarity)	P
COG0547	0.402911	0.677084	0.0258751	0.566847	Anthranilate phosphoribosyltransferase	E
COG0120	0.843836	0.454057	0.0257431	0.567851	phosphoriboisomerase A	G
COG0743	0.388922	0.686028	0.0256924	0.568238	Catalyzes the NADP-dependent r[...]hosphate (MEP) (By similarity)	I
COG1045	0.375135	0.694978	0.0256728	0.568387	serine acetyltransferase	E
COG3959	2.10863	0.164144	0.0256211	0.568782	Transketolase	G
COG1893	3.90742	0.0493336	0.0250903	0.572866	Catalyzes the NADPH-dependent [...]o pantoic acid (By similarity)	H
COG2220	0.455355	0.644743	0.0249874	0.573664	Hydrolase	G
COG0559	0.636178	0.54626	0.0248873	0.574443	(ABC) transporter	E
COG0279	5.31612	0.0222189	0.0246067	0.576635	D-glycero-D-manno-heptose 7-phosphate metabolic process	G
COG0150	0.651868	0.538574	0.0240477	0.581052	phosphoribosylaminoimidazole synthetase	F
COG4603	1.41985	0.2796	0.0234933	0.585497	ABC transporter (permease)	F
COG1171	5.85666	0.0167932	0.0232491	0.587476	Threonine dehydratase	E
COG0413	1.75709	0.214148	0.0231571	0.588225	Catalyzes the reversible react[...]m ketopantoate (By similarity)	H
COG2095	2.99284	0.088212	0.0228911	0.590401	multiple antibiotic resistance (MarC)-related protein	E
COG1027	2.21439	0.151864	0.0227291	0.591734	Aspartate ammonia-lyase	E
COG1359	0.444108	0.651524	0.0227136	0.591862	Antibiotic biosynthesis monooxygenase	C
COG3460	2.81458	0.0994711	0.0226045	0.592764	phenylacetate catabolic process	Q
COG0131	0.857399	0.448695	0.0223956	0.594498	imidazoleglycerolphosphate dehydratase	E
COG1505	4.77444	0.0298222	0.0222677	0.595565	prolyl oligopeptidase	E
COG2223	1.17385	0.342289	0.0219676	0.598082	Transporter	P
COG4231	0.654076	0.537503	0.0218707	0.5989	indolepyruvate ferredoxin oxidoreductase	C
COG1560	1.20205	0.334326	0.021656	0.600719	lipid a biosynthesis	I
COG0067	4.37615	0.0373844	0.0210889	0.60558	glutamate synthase	E
COG0191	1.2287	0.326999	0.0206491	0.609406	Aldolase	G
COG2055	0.292954	0.751242	0.0206229	0.609634	malate L-lactate dehydrogenase	C
COG2816	0.813567	0.466295	0.02003	0.614876	NADH pyrophosphatase	F
COG2104	0.563854	0.583383	0.0199341	0.615733	Thiamine biosynthesis protein thiS	H
COG0108	2.02483	0.1747	0.019916	0.615895	Catalyzes the conversion of D-[...]ne 4-phosphate (By similarity)	H
COG0204	4.27826	0.0395723	0.0198026	0.616912	Acyltransferase	I
COG3957	1.41296	0.281163	0.0196528	0.61826	Phosphoketolase	G
COG1260	0.950002	0.413998	0.0196316	0.618452	synthase	I
COG0439	3.81732	0.0521136	0.0192542	0.62188	acetyl-CoA carboxylase biotin carboxylase	I
COG3664	0.0862367	0.91794	0.018808	0.625986	Glycoside hydrolase family	G
COG0318	0.0630228	0.939231	0.0188	0.626061	Amp-dependent synthetase and ligase	I
COG0282	3.72858	0.0550314	0.0182088	0.631595	acetate kinase activity	C
COG0106	0.953406	0.412783	0.0177095	0.636353	phosphoribosylformimino-5-amin[...]carboxamide ribotide isomerase	E
COG2084	0.137598	0.872805	0.0177094	0.636354	Dehydrogenase	I
COG0325	2.35247	0.137409	0.0174912	0.638459	alanine racemase domain protein	H
COG0406	2.52452	0.121587	0.0172991	0.640325	Phosphoglycerate mutase	G
COG4608	0.28042	0.760283	0.0172153	0.641143	(ABC) transporter	E
COG1830	0.0972205	0.908063	0.0172048	0.641246	Aldolase	G
COG1172	2.12249	0.16247	0.0165023	0.6482	(ABC) transporter	G
COG0580	0.921607	0.424293	0.0163356	0.649876	Channel that permits osmotical[...] in osmolarity (By similarity)	G
COG0240	0.228753	0.798915	0.0162124	0.651121	glycerol-3-phosphate dehydrogenase	C
COG3387	0.805777	0.469506	0.0159909	0.653374	glycoside hydrolase 15-related	G
COG1239	1.67412	0.228421	0.015488	0.658557	magnesium chelatase	H
COG0171	0.0140402	0.986074	0.0152806	0.660724	nh(3)-dependent nad( ) synthetase	H
COG2022	0.326047	0.727969	0.015105	0.662572	Catalyzes the rearrangement of[...]vided by H(2)S (By similarity)	H
COG0624	0.957309	0.411396	0.0150987	0.662639	succinyl-diaminopimelate desuccinylase activity	E
COG0165	1.56317	0.249278	0.0150921	0.662708	argininosuccinate lyase	E
COG3968	2.91554	0.092901	0.0150015	0.663667	glutamine synthetase	E
COG2764	2.92889	0.0920709	0.0149645	0.664059	glyoxalase bleomycin resistance protein dioxygenase	C
COG0114	5.69171	0.0182658	0.0149474	0.664241	fumarate hydratase class II	C
COG3616	0.231174	0.797055	0.0148163	0.665637	alanine racemase domain protein	E
COG0320	2.24647	0.148354	0.0142927	0.671288	Catalyzes the radical-mediated[...]ed derivatives (By similarity)	H
COG1301	0.106814	0.899537	0.0141451	0.672902	sodium dicarboxylate symporter	C
COG1176	1.1524	0.348494	0.014065	0.673782	transporter activity	E
COG1620	1.49624	0.262933	0.0139382	0.675181	L-Lactate permease	C
COG0411	0.0947113	0.910309	0.0139176	0.675409	(ABC) transporter	E
COG4689	1.13794	0.352753	0.0138901	0.675714	Catalyzes the conversion of ac[...]carbon dioxide (By similarity)	Q
COG0633	0.0168842	0.983281	0.0136755	0.678104	Ferredoxin	C
COG3954	0.98269	0.402505	0.0136029	0.678917	phosphoribulokinase (EC 2.7.1.19)	G
COG1410	3.7575	0.0540601	0.0134814	0.680283	methionine synthase	E
COG3427	1.0338	0.385272	0.0134222	0.680953	Carbon monoxide dehydrogenase, subunit G	C
COG0117	0.282648	0.758667	0.0132755	0.682616	Converts 2,5-diamino-6-(ribosy[...]e 5'-phosphate (By similarity)	H
COG0147	0.555467	0.587876	0.0128658	0.68732	synthase (Component I)	EH
COG0421	2.89138	0.0944259	0.0128044	0.688033	Catalyzes the production of sp[...]nopropyl donor (By similarity)	E
COG0213	0.147629	0.864294	0.0125948	0.690478	The enzymes which catalyze the[...]tide synthesis (By similarity)	F
COG0567	3.40537	0.0673987	0.0125633	0.690849	2-oxoglutarate dehydrogenase, E1	C
COG0160	0.287203	0.755375	0.0125108	0.691466	transaminase activity	E
COG1638	2.22233	0.150986	0.0124284	0.692437	Trap dicarboxylate transporter, dctp subunit	G
COG2050	0.725258	0.504259	0.0123093	0.693848	thioesterase Superfamily protein	Q
COG0715	2.70352	0.107334	0.0122933	0.694038	(ABC) transporter	P
COG0035	0.153376	0.859462	0.0116978	0.701219	Catalyzes the conversion of ur[...]nd diphosphate (By similarity)	F
COG0123	3.50771	0.0631614	0.0115266	0.703321	Histone deacetylase	Q
COG1648	3.41032	0.0671863	0.0114372	0.704425	Multifunctional enzyme that ca[...] into siroheme (By similarity)	H
COG0698	0.730623	0.501852	0.0114087	0.704779	Isomerase	G
COG4181	0.00909002	0.990958	0.0113199	0.705883	(ABC) transporter	Q
COG1072	0.947113	0.415032	0.0112663	0.706551	pantothenate kinase activity	H
COG1364	0.163329	0.851168	0.011068	0.70904	Catalyzes two activities which[...] and glutamate (By similarity)	E
COG0259	0.754574	0.491269	0.0109773	0.710188	Catalyzes the oxidation of eit[...]hosphate (PLP) (By similarity)	H
COG3491	0.0588801	0.94309	0.0109501	0.710532	2OGFe(II) oxygenase	Q
COG1904	1.32671	0.301616	0.0109347	0.710727	Uronic isomerase	G
COG0460	1.03213	0.385821	0.0109202	0.710912	homoserine dehydrogenase	E
COG0237	2.8521	0.0969683	0.0108035	0.712401	Catalyzes the phosphorylation [...]orm coenzyme A (By similarity)	H
COG1804	2.44576	0.128551	0.0107125	0.713566	l-carnitine dehydratase bile acid-inducible protein F	I
COG0446	7.05592	0.00942027	0.0106276	0.71466	pyridine nucleotide-disulfide oxidoreductase	I
COG0022	0.495479	0.621213	0.0102982	0.718948	Dehydrogenase, E1 component	C
COG0703	0.433462	0.65802	0.0101961	0.720293	Catalyzes the specific phospho[...] a cosubstrate (By similarity)	E
COG1285	2.58972	0.116154	0.00999598	0.722951	mgtC SapB transporter	P
COG4213	1.6592	0.231105	0.00999185	0.723006	(ABC) transporter	G
COG0503	0.245111	0.786442	0.00998754	0.723064	Catalyzes a salvage reaction r[...]novo synthesis (By similarity)	F
COG2329	3.06467	0.0841	0.00976643	0.726036	Antibiotic biosynthesis monooxygenase	H
COG0141	0.262762	0.773236	0.00975169	0.726236	Catalyzes the sequential NAD-d[...]to L-histidine (By similarity)	E
COG1312	0.425092	0.66318	0.00972292	0.726626	Catalyzes the dehydration of D-mannonate (By similarity)	G
COG1249	0.43493	0.65712	0.00968856	0.727092	dihydrolipoyl dehydrogenase	C
COG0518	0.85335	0.450288	0.00958454	0.72851	Catalyzes the synthesis of GMP from XMP (By similarity)	F
COG3257	1.33779	0.298894	0.00942876	0.730649	allantoin catabolism protein	F
COG4032	5.67277	0.0184444	0.00931576	0.732213	Sulfopyruvate decarboxylase, subunit alpha	H
COG0558	0.659995	0.534643	0.00930541	0.732356	cdp-diacylglycerol-glycerol-3-[...]hate 3-phosphatidyltransferase	I
COG0711	4.38808	0.0371274	0.00927177	0.732824	F(1)F(0) ATP synthase produces[...] translocation (By similarity)	C
COG4174	0.566853	0.581787	0.00919245	0.733931	microcin transport	Q
COG0232	3.08692	0.0828721	0.00916364	0.734335	deoxyguanosinetriphosphate triphosphohydrolase-like protein	F
COG1011	0.200537	0.820979	0.00886383	0.738574	Hydrolase	H
COG2193	1.16237	0.345596	0.00879744	0.739524	Iron-storage protein	P
COG0348	1.51345	0.259341	0.00879699	0.73953	4Fe-4S Ferredoxin iron-sulfur binding domain protein	C
COG4175	2.23668	0.149415	0.0085159	0.743594	Glycine betaine	E
COG1230	1.36477	0.292384	0.00818223	0.748515	cation diffusion facilitator family transporter	P
COG0182	2.7262	0.105671	0.00800196	0.751219	Catalyzes the interconversion [...]ate (MTRu-1-P) (By similarity)	E
COG0662	0.569521	0.58037	0.0078717	0.753194	Mannose-1-phosphate guanylyltr[...] Mannose-6-phosphate isomerase	G
COG0373	4.49854	0.0348444	0.00776468	0.754829	Catalyzes the NADPH-dependent [...]aldehyde (GSA) (By similarity)	H
COG1977	0.443972	0.651607	0.00769323	0.755928	Molybdopterin converting factor (Subunit 1)	H
COG1953	1.11332	0.360141	0.00758871	0.757546	cytosine purines, uracil, thiamine, allantoin permease	FH
COG0659	5.12518	0.0246074	0.00743119	0.760006	sulfate transporter	P
COG1995	1.77269	0.211582	0.00717169	0.764123	Catalyzes the NAD(P)-dependent[...]osphate (AHAP) (By similarity)	H
COG3321	0.696899	0.517208	0.00701973	0.76657	synthase	Q
COG4548	0.0933513	0.911528	0.00697412	0.767311	von Willebrand factor type A	P
COG0407	0.0601807	0.941877	0.00657575	0.77389	Catalyzes the decarboxylation [...]phyrinogen-III (By similarity)	H
COG1850	3.32752	0.0708452	0.00657546	0.773895	RuBisCO catalyzes two reaction[...]ation of the pentose substrate	G
COG2897	0.0983086	0.907092	0.00651664	0.774884	sulfurtransferase	P
COG1945	0.840714	0.455301	0.00644785	0.776047	Pyruvoyl-dependent arginine decarboxylase	E
COG3347	1.01383	0.3919	0.00641724	0.776567	Short chain dehydrogenase	G
COG2227	2.673	0.10962	0.00637105	0.777354	Non-specific O-methyltransfera[...]thetic pathway (By similarity)	H
COG0670	1.99561	0.178565	0.00636204	0.777508	Membrane	P
COG0647	0.165252	0.849577	0.00626757	0.779128	Hydrolase	F
COG2109	0.0780853	0.925352	0.00626284	0.779209	Cob-I-yrinic acid a,c-diamide adenosyltransferase	H
COG2131	0.36987	0.698432	0.00625604	0.779327	dCMP deaminase activity	F
COG0277	2.07077	0.168817	0.00616723	0.780863	FAD linked oxidase domain protein	C
COG2086	2.7639	0.102973	0.00613958	0.781344	Electron transfer flavoprotein	C
COG0054	2.03723	0.173089	0.00594259	0.784803	Catalyzes the formation of 6,7[...] of riboflavin (By similarity)	H
COG0175	1.31531	0.304446	0.00585802	0.786307	Reduction of activated sulfate into sulfite (By similarity)	EH
COG1070	2.42784	0.130199	0.00585446	0.78637	Carbohydrate kinase	G
COG0134	0.0553723	0.946373	0.00568154	0.789482	indole-3-glycerol phosphate synthase	E
COG0020	0.338587	0.719371	0.00540729	0.794523	Catalyzes the condensation of [...] of terpenoids (By similarity)	I
COG0365	0.937247	0.418586	0.00538209	0.794993	Catalyzes the conversion of ac[...] product AcCoA (By similarity)	I
COG2981	0.124042	0.88446	0.00531144	0.796317	Sulfate transport protein CysZ	EP
COG1057	2.25371	0.147575	0.00523179	0.79782	Catalyzes the reversible adeny[...]leotide (NaAD) (By similarity)	H
COG2837	2.06885	0.169059	0.00514835	0.799409	peroxidase	P
COG0509	2.6802	0.109076	0.00508767	0.800572	The glycine cleavage system ca[...] the T protein (By similarity)	E
COG1283	2.66435	0.110279	0.00501935	0.801891	Na Pi-cotransporter	P
COG0241	0.698419	0.516504	0.00499246	0.802413	histidinol-phosphatase activity	E
COG0253	0.291662	0.752168	0.00494353	0.803366	Catalyzes the stereoinversion [...] peptidoglycan (By similarity)	E
COG0502	0.483901	0.627898	0.00479337	0.806322	Catalyzes the conversion of de[...]ased mechanism (By similarity)	H
COG1020	0.324441	0.729079	0.00477588	0.80667	non-ribosomal peptide synthetase	Q
COG1946	1.76598	0.212682	0.00471605	0.807863	acyl-CoA thioesterase	I
COG5013	0.246339	0.785514	0.00455174	0.811184	nitrate reductase, alpha subunit	CP
COG1740	0.19347	0.826615	0.00450496	0.81214	small subunit	C
COG0519	1.4249	0.27846	0.00430245	0.816343	Catalyzes the synthesis of GMP from XMP (By similarity)	F
COG2814	1.39616	0.285015	0.00412816	0.820044	Major Facilitator	G
COG3315	0.931165	0.420794	0.00410649	0.82051	Exhibits S-adenosyl-L-methioni[...]erase activity (By similarity)	Q
COG0757	0.703279	0.514261	0.00410374	0.820569	Catalyzes a trans-dehydration [...]e intermediate (By similarity)	E
COG0854	0.594434	0.567339	0.0039478	0.823961	Catalyzes the complicated ring[...]anic phosphate (By similarity)	H
COG4303	0.277519	0.762394	0.00371287	0.829206	ethanolamine ammonia-lyase activity	E
COG2236	2.25193	0.147766	0.0036788	0.829981	phosphoribosyltransferase	H
COG4665	2.31176	0.141497	0.0036451	0.830751	Tripartite ATP-independent per[...]mic transporter dctq component	Q
COG3585	0.0759928	0.927265	0.0036165	0.831408	TOBE domain-containing protein	H
COG0388	1.06652	0.374691	0.00360603	0.831649	nitrilase cyanide hydratase an[...]olipoprotein n-acyltransferase	C
COG0382	3.11857	0.0811607	0.00355404	0.832851	Synthesis of 3-octaprenyl-4-hydroxybenzoate (By similarity)	H
COG1051	0.203206	0.818861	0.00351714	0.83371	NUDiX hydrolase	F
COG2893	0.120291	0.887718	0.00351566	0.833744	pts system	G
COG3836	0.0801379	0.923479	0.00339885	0.836495	Aldolase	G
COG1150	0.905239	0.430363	0.00336957	0.837192	heterodisulfide reductase, subunit	C
COG1942	0.5052	0.615664	0.00328703	0.839174	4-oxalocrotonate tautomerase	Q
COG1252	0.788469	0.476735	0.00311685	0.843344	Nadh dehydrogenase	C
COG2049	0.779918	0.480353	0.00296144	0.847256	Allophanate hydrolase, subunit 1	E
COG3395	4.50546	0.0347069	0.0029321	0.848006	type III effector, Hrp-dependent	G
COG0246	0.158204	0.855427	0.00281448	0.851054	Mannitol dehydrogenase	G
COG1280	0.0984064	0.907004	0.00267422	0.854776	Lysine exporter protein (Lyse ygga)	E
COG1082	0.481712	0.629172	0.00245241	0.860872	Xylose isomerase domain protein TIM barrel	G
COG0821	1.44154	0.274746	0.00244135	0.861183	4-hydroxy-3-methylbut-2-en-1-y[...] diphosphate synthase activity	I
COG0531	0.245237	0.786346	0.0023997	0.862362	amino acid	E
COG1509	1.11318	0.360185	0.00226978	0.866108	Lysine 2,3-aminomutase YodO family protein	E
COG2225	0.572753	0.57866	0.00226652	0.866203	malate synthase	C
COG0127	0.276877	0.762862	0.00219653	0.868268	Pyrophosphatase that hydrolyze[...]osomal lesions (By similarity)	F
COG3693	0.59536	0.566861	0.00202738	0.873403	hydrolase family 10	G
COG2421	0.0822816	0.921528	0.00200929	0.873965	formamidase	C
COG0014	1.71805	0.22073	0.00200558	0.874081	Catalyzes the NADPH dependent [...]-5-carboxylate (By similarity)	E
COG2060	0.68229	0.524029	0.0019533	0.875721	One of the components of the h[...]potassium ions (By similarity)	P
COG1539	1.90286	0.191515	0.00187063	0.878361	dihydroneopterin aldolase	H
COG0735	0.0929754	0.911866	0.00182634	0.8798	Ferric uptake regulator, Fur family	P
COG0053	3.77128	0.0536042	0.00178317	0.881219	cation diffusion facilitator family transporter	P
COG1246	1.40587	0.282782	0.00166866	0.885072	n-acetylglutamate synthase	E
COG0825	0.0212842	0.978978	0.00164754	0.885797	Component of the acetyl coenzy[...]rm malonyl-CoA (By similarity)	I
COG0521	0.100566	0.90508	0.00153107	0.889885	molybdenum cofactor biosynthesis protein	H
COG1840	1.12861	0.355533	0.00149328	0.891245	extracellular solute-binding protein, family 1	P
COG3917	1.43923	0.275259	0.00148101	0.89169	dsbA oxidoreductase	Q
COG1134	1.87412	0.195748	0.00145925	0.892484	(ABC) transporter	G
COG0435	0.201629	0.820111	0.00137545	0.895601	glutathione Stransferase	C
COG1232	2.93062	0.0919639	0.00135009	0.896563	protoporphyrinogen oxidase	H
COG2115	0.15667	0.856707	0.00127293	0.899548	Xylose isomerase	G
COG1526	0.735098	0.499855	0.00121571	0.901822	Necessary for formate dehydrogenase activity (By similarity)	C
COG1049	2.93713	0.0915626	0.00117427	0.903502	Aconitate hydratase 2	C
COG2059	3.9716	0.0474589	0.00106701	0.907997	Chromate	P
COG0404	1.0885	0.367776	0.00105951	0.90832	The glycine cleavage system ca[...]ion of glycine (By similarity)	E
COG2346	0.600567	0.564183	0.001031	0.909556	K06886 hemoglobin	P
COG1770	0.13435	0.87558	0.000982818	0.911687	Oligopeptidase b	E
COG2960	3.07725	0.0834028	0.000965477	0.912467	cytoplasmic protein	H
COG4992	1.59796	0.242507	0.00093476	0.913866	Acetylornithine aminotransferase	E
COG0723	0.422017	0.665087	0.000906871	0.915156	Component of the ubiquinol-cyt[...] ATP synthesis (By similarity)	C
COG0685	0.0068863	0.993141	0.000894356	0.915742	Methylenetetrahydrofolate reductase	E
COG0855	3.41698	0.0669018	0.000854131	0.917652	Catalyzes the reversible trans[...]sphate (polyP) (By similarity)	P
COG0563	3.53291	0.0621661	0.000834177	0.918617	Catalyzes the reversible trans[...]ide metabolism (By similarity)	F
COG0355	0.0818593	0.921912	0.000800381	0.920278	Produces ATP from ADP in the p[...]s the membrane (By similarity)	C
COG0775	0.462625	0.640404	0.000793806	0.920605	Catalyzes the irreversible cle[...], respectively (By similarity)	FH
COG1546	1.57953	0.246068	0.00077032	0.921785	competence damage-inducible protein	H
COG0800	1.46834	0.268882	0.000716333	0.924568	Aldolase	G
COG0665	5.42074	0.0210253	0.000700187	0.925421	Catalyzes the last two steps i[...] mnm(5)s(2)U34 (By similarity)	E
COG0167	0.0411646	0.959806	0.000683875	0.926292	Catalyzes the conversion of dihydroorotate to orotate	F
COG1154	2.08098	0.167542	0.000677546	0.926633	Catalyzes the acyloin condensa[...]hosphate (DXP) (By similarity)	HI
COG2096	0.610515	0.559108	0.000654278	0.927901	cob(I)yrinic acid a,c-diamide adenosyltransferase activity	H
COG0469	0.179331	0.838029	0.000607941	0.930495	Pyruvate kinase	G
COG1319	0.480553	0.629847	0.000595791	0.931192	Dehydrogenase	C
COG2515	0.635265	0.546711	0.000580937	0.932053	1-aminocyclopropane-1-carboxylate deaminase	E
COG0033	2.03423	0.173477	0.000578217	0.932212	phosphoglucomutase	G
COG2267	0.254919	0.779071	0.00056667	0.932891	alpha beta hydrolase fold	I
COG1966	1.25355	0.320334	0.000506028	0.936576	carbon starvation protein	CE
COG1540	0.673401	0.528231	0.000500388	0.93693	lamb ycsf family protein	E
COG3420	3.82151	0.0519802	0.000488681	0.937671	Periplasmic copper-binding protein	P
COG0140	0.081321	0.922401	0.000419427	0.942249	phosphoribosyl-ATP pyrophosphatase	E
COG0058	0.612865	0.557917	0.000345789	0.947556	Phosphorylase is an important [...]ral properties (By similarity)	G
COG1174	0.159367	0.854458	0.00033755	0.948183	(ABC) transporter	E
COG3288	0.0954817	0.909619	0.000305491	0.950703	The transhydrogenation between[...]s the membrane (By similarity)	C
COG0476	0.811409	0.467181	0.000259353	0.954574	small protein activating enzyme activity	H
COG4221	4.16033	0.0424093	0.00025112	0.9553	serine 3-dehydrogenase activity	C
COG0029	0.529041	0.602298	0.000238313	0.956454	L-aspartate oxidase	H
COG1428	0.73051	0.501903	0.000225916	0.9576	Deoxynucleoside kinase	F
COG3263	0.133925	0.875945	0.000214748	0.958661	Potassium proton antiporter	CP
COG0548	2.66636	0.110125	0.000208553	0.959261	nag kinase	E
COG0021	0.174283	0.842148	0.000140588	0.966547	Transketolase	G
COG0832	0.280905	0.759931	0.000107987	0.97068	Urea amidohydrolase subunit beta	E
COG1972	2.52863	0.121236	0.000101275	0.971605	)-nucleoside	F
COG0006	6.5659	0.0118508	5.21745e-05	0.979618	peptidase M24	E
COG4177	0.357942	0.706331	4.8812e-05	0.980285	(ABC) transporter	E
COG0704	0.191513	0.828184	2.86567e-05	0.984894	Plays a role in the regulation of phosphate uptake	P
COG1013	0.620153	0.554242	2.71619e-05	0.985293	Oxidoreductase required for th[...] to flavodoxin (By similarity)	C
COG4107	1.68304	0.226835	2.13452e-05	0.986962	phosphonate C-P lyase system protein PhnK	P
COG0036	0.336418	0.720849	1.75505e-05	0.988178	ribulose-phosphate 3-epimerase activity	G
COG0159	0.255015	0.779	1.63074e-05	0.988604	The alpha subunit is responsib[...]e 3- phosphate (By similarity)	E
COG1363	5.99428	0.0156698	6.92054e-06	0.992576	Peptidase m42 family protein	EG
COG3243	0.935893	0.419076	4.83726e-06	0.993793	poly(r)-hydroxyalkanoic acid synthase, class	I
COG0263	0.692887	0.519071	1.01061e-07	0.999103	Catalyzes the transfer of a ph[...] 5- oxoproline (By similarity)	E

## Sheet: Table S4
Supplementary Table 4. Bacterial co-occurrence network in pear rhizo-microbiome
Node	Taxa	cluster#	BF	CF	OF	Stat	P	Degree	Zi	Pi	Taxonomy
11	Taxon00043	1	1	0	0	0.950504	0.001998	17	-0.761874	0.995868	p_Acidobacteria;s_Edaphobacter_aggregans
13	Taxon00045	1	1	0	0	0.913845	0.000999001	13	-1.19392	0.777778	p_Acidobacteria;s_Granulicella_pectinivorans
14	Taxon00046	1	1	0	0	0.955033	0.001998	15	1.39291	0	p_Acidobacteria;s_Granulicella_rosea
17	Taxon00049	1	1	0	0	0.853882	0.002997	11	0.746201	-1.2449	p_Acidobacteria;s_Terracidiphilus_gabretensis
279	Taxon00311	1	0	0	0	0.572385	0.0559441	5	0.422847	-0.734694	p_Actinobacteria;s_Mycolicibacter_longobardus
103	Taxon00135	1	1	0	0	0.931288	0.001998	13	1.76383	-18.3333	p_Actinobacteria;s_Actinospica_robiniae
303	Taxon00335	1	0	0	1	0.979022	0.00599401	15	0.0994935	-1.61111	p_Actinobacteria;s_Mycolicibacterium_hassiacum
317	Taxon00349	1	0	0	1	0.786525	0.00699301	13	-1.19392	0.944444	p_Actinobacteria;s_Mycolicibacterium_phlei
104	Taxon00136	1	1	0	0	0.80342	0.001998	8	0	0	p_Actinobacteria;s_Catenulispora_acidiphila
6	Taxon00038	1	0	1	1	0.87306	0.001998	10	-1.05336	0	p_Acidobacteria;s_Luteitalea_pratensis
322	Taxon00354	1	0	1	1	0.747609	0.00799201	11	0.85898	0	p_Actinobacteria;s_Mycolicibacterium_thermoresistibile
213	Taxon00245	1	1	0	0	0.764078	0.003996	4	2.55055	-3.25	p_Actinobacteria;s_Mycobacterium_arosiense
239	Taxon00271	1	1	0	0	0.770688	0.001998	7	-0.918196	0.472222	p_Actinobacteria;s_Mycobacterium_mantenii
1819	Taxon01851	1	0	1	1	0.719524	0.012987	12	-0.918196	-0.75	p_Proteobacteria;s_Methyloceanibacter_marginalis
1522	Taxon01554	1	0	1	1	0.731342	0.00899101	20	-0.610644	0.977839	p_Firmicutes;s_Bacillus_thermoamylovorans
1981	Taxon02013	1	0	1	1	0.859551	0.001998	10	-0.253958	0	p_Proteobacteria;s_Mesorhizobium_australicum
1851	Taxon01883	1	1	1	0	0.607306	0.036963	1	-0.761874	0.96875	p_Proteobacteria;s_Afipia_felis
2651	Taxon02683	1	1	0	0	0.859881	0.002997	12	-1.00628	0.992188	p_Proteobacteria;s_Achromobacter_xylosoxidans
281	Taxon00313	1	1	1	0	0.641395	0.024975	3	-1.00628	0.99308	p_Actinobacteria;s_Mycolicibacter_senuensis
2696	Taxon02728	1	1	0	0	0.860759	0.001998	2	-1.00628	0.975309	p_Proteobacteria;s_Burkholderia_gladioli
2705	Taxon02737	1	1	0	0	0.711865	0.001998	5	-0.305182	1	p_Proteobacteria;s_Burkholderia_pseudomallei
388	Taxon00420	1	0	0	0	0.562022	0.0649351	7	-1.26577	0	p_Actinobacteria;s_Rhodococcus_rhodochrous
2693	Taxon02725	1	1	0	0	0.657747	0.001998	7	-1.12448	0.997041	p_Proteobacteria;s_Burkholderia_cepacia
2726	Taxon02758	1	1	0	0	0.791866	0.001998	4	-1.12448	0	p_Proteobacteria;s_Burkholderia_sp._OLGA172
2770	Taxon02802	1	1	0	0	0.859845	0.001998	12	0.911011	-6.25	p_Proteobacteria;s_Paraburkholderia_aromaticivorans
2772	Taxon02804	1	1	0	0	0.79827	0.001998	7	-1.12448	0.984877	p_Proteobacteria;s_Paraburkholderia_caffeinilytica
2678	Taxon02710	1	1	0	0	0.814808	0.001998	14	-0.398567	0.84	p_Proteobacteria;s_Candidimonas_nitroreducens
3763	Taxon03795	1	1	0	0	0.835601	0.001998	25	0.911011	-5.44444	p_Proteobacteria;s_Ahniella_affigens
3487	Taxon03519	1	1	1	0	0.70791	0.015984	1	-0.305182	-2.25	p_Proteobacteria;s_Fontimonas_thermophila
278	Taxon00310	1	0	0	0	0.542879	0.0999001	1	-1.05336	0.99308	p_Actinobacteria;s_Mycolicibacter_icosiumassiliensis
3764	Taxon03796	1	1	0	0	0.814029	0.002997	22	0.256222	0.9975	p_Proteobacteria;s_Aquimonas_voraii
3765	Taxon03797	1	1	0	0	0.640885	0.031968	5	0.911011	0.980469	p_Proteobacteria;s_Dokdonella_immobilis
3766	Taxon03798	1	1	0	0	0.716622	0.014985	16	0.256222	0.995868	p_Proteobacteria;s_Dokdonella_koreensis
3767	Taxon03799	1	1	0	0	0.638893	0.03996	12	-0.0968094	0.905817	p_Proteobacteria;s_Dyella_japonica
3768	Taxon03800	1	1	0	0	0.707259	0.015984	19	0.911011	0.768595	p_Proteobacteria;s_Dyella_jiangningensis
3769	Taxon03801	1	0	0	0	0.504565	0.140859	5	0.417025	0.346939	p_Proteobacteria;s_Dyella_thiooxydans
3770	Taxon03802	1	1	0	0	0.78729	0.003996	17	-0.867561	1	p_Proteobacteria;s_Frateuria_aurantia
3772	Taxon03804	1	0	0	0	0.578441	0.0749251	1	-1.05336	0.982249	p_Proteobacteria;s_Luteibacter_rhizovicinus
3774	Taxon03806	1	1	0	0	0.831299	0.001998	22	-1.05336	0.845805	p_Proteobacteria;s_Metallibacterium_scheffleri
3771	Taxon03803	1	0	0	0	0.602543	0.0559441	8	-1.05336	0.996219	p_Proteobacteria;s_Frateuria_terrea
3775	Taxon03807	1	1	0	0	0.824327	0.003996	18	-0.867561	0.984568	p_Proteobacteria;s_Mizugakiibacter_sediminis
3776	Taxon03808	1	1	0	0	0.806247	0.003996	21	-1.26577	0.5	p_Proteobacteria;s_Oleiagrimonas_soli
3469	Taxon03501	1	0	1	1	0.614669	0.048951	15	-0.632456	0.836735	p_Proteobacteria;s_Methylocaldum_szegediense
3787	Taxon03819	1	1	0	0	0.766366	0.002997	26	0	0	p_Proteobacteria;s_Luteimonas_abyssi
3792	Taxon03824	1	1	0	0	0.849114	0.001998	11	-1.26577	0.92	p_Proteobacteria;s_Luteimonas_sp._JM171
3781	Taxon03813	1	1	0	0	0.764193	0.00699301	19	-0.71727	1	p_Proteobacteria;s_Rudaea_cellulosilytica
3805	Taxon03837	1	1	0	0	0.736106	0.010989	12	-0.71727	0.45679	p_Proteobacteria;s_Lysobacter_tolerans
752	Taxon00784	1	0	0	0	0.604329	0.0569431	1	-0.71727	1	p_Actinobacteria;s_Dactylosporangium_aurantiacum
3807	Taxon03839	1	1	0	0	0.586416	0.017982	18	-0.168769	0.984375	p_Proteobacteria;s_Pseudoxanthomonas_indica
3773	Taxon03805	1	1	0	0	0.666149	0.028971	5	-0.71727	0	p_Proteobacteria;s_Luteibacter_yeojuensis
3798	Taxon03830	1	1	0	0	0.429605	0.003996	4	1.47673	-2.44444	p_Proteobacteria;s_Lysobacter_defluvii
3808	Taxon03840	1	1	0	0	0.686592	0.010989	12	0.928231	0	p_Proteobacteria;s_Pseudoxanthomonas_mexicana
3809	Taxon03841	1	1	0	0	0.7326	0.003996	23	-0.71727	1	p_Proteobacteria;s_Pseudoxanthomonas_spadix
3810	Taxon03842	1	1	0	0	0.5876	0.00599401	16	1.47673	0.734375	p_Proteobacteria;s_Pseudoxanthomonas_suwonensis
3812	Taxon03844	1	1	0	0	0.6786	0.024975	13	0.928231	0.6	p_Proteobacteria;s_Stenotrophomonas_acidaminiphila
3811	Taxon03843	1	1	0	0	0.806486	0.002997	13	0.928231	0.876543	p_Proteobacteria;s_Silanimonas_lenta
3816	Taxon03848	1	1	0	0	0.832156	0.001998	20	-0.168769	0.959184	p_Proteobacteria;s_Stenotrophomonas_koreensis
3813	Taxon03845	1	1	0	0	0.727059	0.010989	26	-0.71727	1	p_Proteobacteria;s_Stenotrophomonas_chelatiphaga
3814	Taxon03846	1	1	0	0	0.812158	0.001998	20	-0.71727	0	p_Proteobacteria;s_Stenotrophomonas_daejeonensis
3819	Taxon03851	1	1	0	0	0.76365	0.002997	22	-0.71727	0.444444	p_Proteobacteria;s_Stenotrophomonas_pictorum
3823	Taxon03855	1	1	0	0	0.754596	0.00599401	21	0.928231	0.48	p_Proteobacteria;s_Stenotrophomonas_sp._LM091
3817	Taxon03849	1	1	0	0	0.733655	0.012987	6	1.47673	0.444444	p_Proteobacteria;s_Stenotrophomonas_maltophilia
3828	Taxon03860	1	1	0	0	0.849671	0.001998	16	-0.168769	0.9375	p_Proteobacteria;s_Stenotrophomonas_sp._WZN-1
3836	Taxon03868	1	1	0	0	0.815648	0.001998	22	-0.867561	0.793388	p_Proteobacteria;s_Xanthomonas_albilineans
3839	Taxon03871	1	1	0	0	0.813174	0.002997	21	-1.12448	0	p_Proteobacteria;s_Xanthomonas_campestris
3841	Taxon03873	1	1	0	0	0.799576	0.003996	16	0.160108	-12.25	p_Proteobacteria;s_Xanthomonas_citri
3818	Taxon03850	1	0	0	0	0.591207	0.0659341	4	1.47673	-29.25	p_Proteobacteria;s_Stenotrophomonas_panacihumi
3843	Taxon03875	1	1	0	0	0.712075	0.00999001	17	0.928231	0	p_Proteobacteria;s_Xanthomonas_fragariae
3820	Taxon03852	1	1	0	0	0.760706	0.002997	9	2.02523	-10	p_Proteobacteria;s_Stenotrophomonas_rhizophila
3852	Taxon03884	1	1	0	0	0.68896	0.00799201	15	-0.843274	-4.24	p_Proteobacteria;s_Xanthomonas_translucens
2197	Taxon02229	1	0	0	1	0.727858	0.012987	2	-1.05336	0	p_Proteobacteria;s_Pannonibacter_phragmitetus
606	Taxon00638	1	0	1	1	0.678508	0.018981	2	0.930859	0.6375	p_Actinobacteria;s_Microbacterium_barkeri
1986	Taxon02018	1	0	1	1	0.894726	0.001998	1	-0.610644	0	p_Proteobacteria;s_Mesorhizobium_oceanicum
2661	Taxon02693	1	1	0	0	0.811663	0.001998	3	-0.305182	0.985	p_Proteobacteria;s_Bordetella_bronchiseptica
2670	Taxon02702	1	0	0	0	0.488572	0.116883	2	-1.05336	0.944444	p_Proteobacteria;s_Bordetella_petrii
2699	Taxon02731	1	1	0	0	0.886901	0.001998	1	-0.398567	0.796875	p_Proteobacteria;s_Burkholderia_lata
2775	Taxon02807	1	1	0	0	0.800563	0.001998	4	-1.1547	-1.25	p_Proteobacteria;s_Paraburkholderia_caryophylli
2776	Taxon02808	1	1	0	0	0.777943	0.001998	1	-0.507916	0.975207	p_Proteobacteria;s_Paraburkholderia_fungorum
3468	Taxon03500	1	0	1	0	0.631649	0.037962	2	-0.507916	0.777778	p_Proteobacteria;s_Methylocaldum_marinum
3779	Taxon03811	1	0	0	0	0.5499	0.0909091	5	-0.761874	0.991111	p_Proteobacteria;s_Rhodanobacter_glycinis
3835	Taxon03867	1	1	0	0	0.748019	0.00999001	9	1.77771	-7.5	p_Proteobacteria;s_Thermomonas_hydrothermalis
3848	Taxon03880	1	1	0	0	0.801533	0.001998	8	0.253958	0.97314	p_Proteobacteria;s_Xanthomonas_oryzae
3851	Taxon03883	1	1	0	0	0.745766	0.004995	10	0.253958	-0.52	p_Proteobacteria;s_Xanthomonas_sacchari
3854	Taxon03886	1	1	0	0	0.727071	0.013986	9	-0.761874	0.875	p_Proteobacteria;s_Xanthomonas_vesicatoria
3883	Taxon03915	1	1	0	0	0.900622	0.001998	6	-0.253958	0	p_Verrucomicrobia;s_Chthoniobacter_flavus
824	Taxon00856	2	0	1	0	0.619206	0.042957	1	0.253958	0.0625	p_Actinobacteria;s_Nocardioides_lianchengensis
954	Taxon00986	2	1	0	1	0.616184	0.040959	20	0.911011	0.958333	p_Actinobacteria;s_Streptomyces_acidiscabies
959	Taxon00991	2	1	0	0	0.686704	0.013986	13	2.22059	0.710744	p_Actinobacteria;s_Streptomyces_alboflavus
955	Taxon00987	2	1	0	0	0.594854	0.043956	18	-1.00628	0.63	p_Actinobacteria;s_Streptomyces_actuosus
961	Taxon00993	2	1	0	0	0.751477	0.001998	6	0.911011	0.735537	p_Actinobacteria;s_Streptomyces_albus
964	Taxon00996	2	1	0	1	0.648136	0.02997	33	-0.305182	0	p_Actinobacteria;s_Streptomyces_antibioticus
968	Taxon01000	2	1	0	1	0.631474	0.030969	24	0.911011	-0.5	p_Actinobacteria;s_Streptomyces_aurantiacus
971	Taxon01003	2	0	0	0	0.542637	0.0749251	28	-1.05336	0.840237	p_Actinobacteria;s_Streptomyces_avermitilis
981	Taxon01013	2	0	0	0	0.53517	0.0929071	18	0.253958	0.583333	p_Actinobacteria;s_Streptomyces_chartreusis
985	Taxon01017	2	0	0	0	0.498026	0.12987	6	-0.507916	0.96	p_Actinobacteria;s_Streptomyces_collinus
987	Taxon01019	2	0	0	0	0.596258	0.0559441	27	-0.507916	0.959184	p_Actinobacteria;s_Streptomyces_davaonensis
988	Taxon01020	2	0	0	0	0.541098	0.0679321	19	0	-4.52	p_Actinobacteria;s_Streptomyces_dengpaensis
990	Taxon01022	2	0	0	0	0.600459	0.0579421	23	-1.05336	-0.734694	p_Actinobacteria;s_Streptomyces_flavovariabilis
993	Taxon01025	2	1	0	1	0.618921	0.030969	13	-0.507916	0.972222	p_Actinobacteria;s_Streptomyces_fulvoviolaceus
1003	Taxon01035	2	0	0	0	0.575706	0.0669331	29	0.673942	0.935791	p_Actinobacteria;s_Streptomyces_griseofuscus
997	Taxon01029	2	1	0	0	0.621483	0.034965	5	0.930859	0.833795	p_Actinobacteria;s_Streptomyces_glaucescens
1002	Taxon01034	2	1	0	0	0.596831	0.031968	1	0	0.586735	p_Actinobacteria;s_Streptomyces_griseochromogenes
1005	Taxon01037	2	1	0	1	0.613825	0.03996	19	-0.507916	-1.14286	p_Actinobacteria;s_Streptomyces_griseoruber
1012	Taxon01044	2	1	0	0	0.619736	0.027972	6	-0.253958	0.984568	p_Actinobacteria;s_Streptomyces_hygroscopicus
1014	Taxon01046	2	0	0	0	0.504513	0.0989011	18	-0.761874	0.5625	p_Actinobacteria;s_Streptomyces_jeddahensis
1020	Taxon01052	2	0	0	0	0.594198	0.0579421	17	0.256222	-1.11111	p_Actinobacteria;s_Streptomyces_lincolnensis
966	Taxon00998	2	1	0	0	0.691327	0.001998	3	-0.253958	0.1875	p_Actinobacteria;s_Streptomyces_atratus
1001	Taxon01033	2	1	0	0	0.668928	0.010989	1	0.417025	-0.0555556	p_Actinobacteria;s_Streptomyces_griseoaurantiacus
963	Taxon00995	2	1	0	0	0.595943	0.040959	6	-0.253958	0.75	p_Actinobacteria;s_Streptomyces_ambofaciens
991	Taxon01023	2	1	0	0	0.679046	0.018981	8	-0.253958	0.99	p_Actinobacteria;s_Streptomyces_formicae
1016	Taxon01048	2	1	0	0	0.555793	0.047952	23	-0.253958	0.995556	p_Actinobacteria;s_Streptomyces_kebangsaanensis
1030	Taxon01062	2	0	0	0	0.518402	0.126873	23	-0.253958	-1.22222	p_Actinobacteria;s_Streptomyces_nigra
1032	Taxon01064	2	1	0	0	0.453278	0.014985	27	-0.761874	0.983471	p_Actinobacteria;s_Streptomyces_nodosus
1036	Taxon01068	2	1	0	1	0.639244	0.034965	20	-0.761874	0.995868	p_Actinobacteria;s_Streptomyces_olivochromogenes
994	Taxon01026	2	0	0	0	0.505791	0.144855	1	-0.918196	0	p_Actinobacteria;s_Streptomyces_fungicidicus
1038	Taxon01070	2	1	0	1	0.67505	0.025974	26	-0.507916	0.959184	p_Actinobacteria;s_Streptomyces_ossamyceticus
831	Taxon00863	2	0	1	1	0.671553	0.024975	2	0	0	p_Actinobacteria;s_Nocardioides_szechwanensis
1035	Taxon01067	2	1	0	0	0.633002	0.024975	19	-0.507916	1	p_Actinobacteria;s_Streptomyces_olivaceus
1039	Taxon01071	2	0	0	0	0.595512	0.0539461	23	-0.918196	0.8125	p_Actinobacteria;s_Streptomyces_pactum
1045	Taxon01077	2	1	0	0	0.592977	0.018981	7	-0.507916	0.41	p_Actinobacteria;s_Streptomyces_pluripotens
1044	Taxon01076	2	1	0	1	0.686051	0.01998	19	-0.507916	0.990741	p_Actinobacteria;s_Streptomyces_phaeochromogenes
1049	Taxon01081	2	0	0	0	0.557622	0.0709291	5	-0.507916	0.5625	p_Actinobacteria;s_Streptomyces_puniciscabiei
1054	Taxon01086	2	0	0	0	0.542512	0.0859141	9	-0.305182	-1.3125	p_Actinobacteria;s_Streptomyces_reticuli
1040	Taxon01072	2	1	0	0	0.682733	0.012987	5	-0.843274	0.4375	p_Actinobacteria;s_Streptomyces_parvulus
1031	Taxon01063	2	1	0	0	0.708016	0.003996	4	-0.507916	0.9375	p_Actinobacteria;s_Streptomyces_niveus
1051	Taxon01083	2	0	0	0	0.543918	0.0989011	17	-0.761874	0	p_Actinobacteria;s_Streptomyces_qaidamensis
1075	Taxon01107	2	1	0	1	0.627966	0.02997	17	-0.305182	0.5	p_Actinobacteria;s_Streptomyces_sp._CCM_MD2014
1085	Taxon01117	2	1	0	0	0.63349	0.038961	26	1.37437	-3.375	p_Actinobacteria;s_Streptomyces_sp._Go-475
1096	Taxon01128	2	1	0	0	0.640567	0.024975	10	0	0	p_Actinobacteria;s_Streptomyces_sp._SAT1
1046	Taxon01078	2	0	0	0	0.541874	0.0749251	10	-0.507916	0.877551	p_Actinobacteria;s_Streptomyces_prasinopilosus
1091	Taxon01123	2	1	0	0	0.674192	0.017982	21	-1.00628	0.959184	p_Actinobacteria;s_Streptomyces_sp._P3
1107	Taxon01139	2	1	0	0	0.616224	0.036963	15	-0.507916	0	p_Actinobacteria;s_Streptomyces_sp._Z022
1023	Taxon01055	2	1	0	0	0.728748	0.00899101	1	-0.761874	0.97449	p_Actinobacteria;s_Streptomyces_lydicus
1118	Taxon01150	2	1	0	0	0.740864	0.001998	15	-0.253958	0.222222	p_Actinobacteria;s_Streptomyces_tsukubensis
1122	Taxon01154	2	1	0	0	0.741316	0.001998	5	-0.507916	0.877551	p_Actinobacteria;s_Streptomyces_venezuelae
1062	Taxon01094	2	1	0	1	0.644012	0.023976	12	-0.761874	0.56	p_Actinobacteria;s_Streptomyces_scabiei
1108	Taxon01140	2	0	0	0	0.567337	0.0719281	22	-0.503953	0.959184	p_Actinobacteria;s_Streptomyces_sp._ZFG47
1128	Taxon01160	2	0	0	0	0.525706	0.0919081	26	-1.19392	-17.25	p_Actinobacteria;s_Streptomyces_viridochromogenes
1135	Taxon01167	2	1	0	1	0.631554	0.033966	21	-0.507916	0	p_Actinobacteria;s_Streptomyces_yerevanensis
821	Taxon00853	2	0	1	0	0.71903	0.00699301	11	0.816175	-1	p_Actinobacteria;s_Nocardioides_halotolerans
1181	Taxon01213	2	0	1	0	0.830914	0.002997	13	-0.0510109	0.75	p_Actinobacteria;s_Actinomadura_chibensis
1183	Taxon01215	2	0	1	0	0.836491	0.002997	11	0.816175	0	p_Actinobacteria;s_Actinomadura_formosensis
472	Taxon00504	2	0	1	0	0.618545	0.00699301	1	-0.918196	0.92	p_Actinobacteria;s_Cellulomonas_carbonis
1186	Taxon01218	2	0	1	0	0.821464	0.003996	10	2.55055	-0.777778	p_Actinobacteria;s_Actinomadura_latina
1187	Taxon01219	2	0	1	0	0.836396	0.002997	5	0.343592	-0.9375	p_Actinobacteria;s_Actinomadura_macra
1188	Taxon01220	2	0	1	0	0.840997	0.002997	12	-0.687184	0	p_Actinobacteria;s_Actinomadura_madurae
1189	Taxon01221	2	0	1	0	0.833749	0.003996	10	-0.918196	-0.25	p_Actinobacteria;s_Actinomadura_mexicana
1057	Taxon01089	2	1	0	0	0.597965	0.044955	4	0.417025	0.924554	p_Actinobacteria;s_Streptomyces_roseochromogenus
1123	Taxon01155	2	1	0	0	0.713294	0.00699301	1	0.930859	0.778393	p_Actinobacteria;s_Streptomyces_vietnamensis
1129	Taxon01161	2	0	0	0	0.492051	0.144855	4	-0.610644	0.975425	p_Actinobacteria;s_Streptomyces_viridosporus
1136	Taxon01168	2	0	0	0	0.571959	0.0649351	29	0.417025	0.453125	p_Actinobacteria;s_Streptomyces_zinciresistens
1190	Taxon01222	2	0	1	0	0.775137	0.002997	11	-0.353726	0.52	p_Actinobacteria;s_Actinomadura_meyerae
1192	Taxon01224	2	0	1	0	0.830613	0.002997	5	-0.0968094	0.56	p_Actinobacteria;s_Actinomadura_rifamycini
2735	Taxon02767	2	1	0	0	0.65761	0.00799201	1	0.57735	0.5	p_Proteobacteria;s_Burkholderia_ubonensis
219	Taxon00251	3	1	0	0	0.722229	0.013986	2	1.76383	-0.222222	p_Actinobacteria;s_Mycobacterium_colombiense
297	Taxon00329	3	0	1	0	0.717289	0.002997	13	-0.687184	0.777778	p_Actinobacteria;s_Mycolicibacterium_elephantis
1217	Taxon01249	3	0	1	0	0.911782	0.002997	29	1.88976	-0.583333	p_Actinobacteria;s_Conexibacter_woesei
1219	Taxon01251	3	0	1	0	0.878989	0.000999001	22	-0.0510109	0.3125	p_Actinobacteria;s_Patulibacter_medicamentivorans
1772	Taxon01804	3	0	1	0	0.848971	0.002997	11	-0.918196	0	p_Proteobacteria;s_Polymorphum_gilvum
1815	Taxon01847	3	0	1	0	0.828893	0.002997	18	-0.0510109	0	p_Proteobacteria;s_Bauldia_litoralis
1826	Taxon01858	3	0	1	0	0.736974	0.003996	3	-0.0510109	0.96	p_Proteobacteria;s_Aurantimonas_manganoxydans
1832	Taxon01864	3	0	1	0	0.785337	0.000999001	23	-0.0510109	0.76	p_Proteobacteria;s_Aureimonas_ureilytica
1817	Taxon01849	3	0	1	1	0.831756	0.002997	6	-0.0510109	0.96	p_Proteobacteria;s_Methylobrevis_pamukkalensis
1836	Taxon01868	3	0	1	0	0.737421	0.012987	15	-0.761874	0	p_Proteobacteria;s_Martelella_mediterranea
1823	Taxon01855	3	0	1	1	0.925552	0.000999001	6	-0.918196	0	p_Proteobacteria;s_Methyloceanibacter_superfactus
1825	Taxon01857	3	0	1	1	0.87627	0.001998	2	-0.0510109	0.916667	p_Proteobacteria;s_Pseudorhodoplanes_sinuspersici
218	Taxon00250	3	1	0	0	0.73413	0.001998	4	0.816175	0.5625	p_Actinobacteria;s_Mycobacterium_chimaera
1854	Taxon01886	3	0	1	1	0.728324	0.00999001	22	0.816175	-0.666667	p_Proteobacteria;s_Bosea_robiniae
1856	Taxon01888	3	0	0	0	0.582954	0.0689311	4	-0.74162	0.222222	p_Proteobacteria;s_Bosea_sp._PAMC_26642
1887	Taxon01919	3	0	1	1	0.829779	0.003996	14	-0.74162	0	p_Proteobacteria;s_Variibacter_gotjawalensis
1859	Taxon01891	3	0	1	1	0.847486	0.000999001	22	-0.305182	0.763889	p_Proteobacteria;s_Bosea_vaviloviae
1904	Taxon01936	3	0	1	1	0.829064	0.001998	12	-0.74162	0.76	p_Proteobacteria;s_Blastochloris_viridis
1923	Taxon01955	3	0	1	1	0.895483	0.001998	30	0.395912	-1.22222	p_Proteobacteria;s_Hyphomicrobium_facile
1924	Taxon01956	3	0	1	1	0.817353	0.000999001	22	1.09701	-12.75	p_Proteobacteria;s_Hyphomicrobium_nitrativorans
1853	Taxon01885	3	0	1	1	0.800752	0.001998	4	-0.305182	1	p_Proteobacteria;s_Bosea_lupini
1926	Taxon01958	3	0	1	0	0.74769	0.003996	13	-0.503953	-0.333333	p_Proteobacteria;s_Hyphomicrobium_sulfonivorans
1855	Taxon01887	3	0	1	1	0.815669	0.001998	5	-0.503953	0.777778	p_Proteobacteria;s_Bosea_sp._AS-1
1901	Taxon01933	3	0	1	0	0.7682	0.00599401	9	0	0	p_Proteobacteria;s_Breoghania_sp._L-A4
1927	Taxon01959	3	0	1	0	0.720655	0.011988	26	-1.05336	0.959184	p_Proteobacteria;s_Hyphomicrobium_zavarzinii
1816	Taxon01848	3	0	1	0	0.75968	0.010989	4	-1.05336	0.72	p_Proteobacteria;s_Hartmannibacter_diazotrophicus
1931	Taxon01963	3	0	1	0	0.746545	0.010989	28	-1.00628	0.897959	p_Proteobacteria;s_Prosthecomicrobium_hirschii
1932	Taxon01964	3	0	1	0	0.658855	0.016983	15	-0.305182	-4.75	p_Proteobacteria;s_Rhodomicrobium_sp._R_RK_3
1948	Taxon01980	3	0	1	1	0.79599	0.001998	13	0.395912	0	p_Proteobacteria;s_Methylobacterium_sp._4-46
1939	Taxon01971	3	0	1	1	0.66953	0.014985	8	-1.05336	0	p_Proteobacteria;s_Methylobacterium_nodulans
1965	Taxon01997	3	0	1	1	0.649987	0.02997	4	-0.610644	0	p_Proteobacteria;s_Methylocystis_rosea
1925	Taxon01957	3	0	1	1	0.844885	0.003996	2	-0.305182	0.946746	p_Proteobacteria;s_Hyphomicrobium_sp._MC1
1953	Taxon01985	3	0	1	1	0.845611	0.001998	17	-1.12448	0.990548	p_Proteobacteria;s_Methylorubrum_extorquens
1972	Taxon02004	3	0	1	1	0.84437	0.001998	6	-0.867561	0.9375	p_Proteobacteria;s_Aminobacter_sp._MSH1
1958	Taxon01990	3	0	1	1	0.749239	0.001998	10	-1.00628	0.88	p_Proteobacteria;s_Microvirga_massiliensis
1974	Taxon02006	3	0	1	1	0.634701	0.01998	4	-1.12448	0.984911	p_Proteobacteria;s_Aquamicrobium_defluvii
1975	Taxon02007	3	0	1	1	0.756701	0.000999001	8	0.395912	0.944444	p_Proteobacteria;s_Chelativorans_sp._BNC1
1994	Taxon02026	3	0	1	1	0.834915	0.001998	5	0	0	p_Proteobacteria;s_Nitratireductor_pacificus
1976	Taxon02008	3	0	1	1	0.708165	0.011988	4	-1.00628	0.6875	p_Proteobacteria;s_Hoeflea_olei
1995	Taxon02027	3	0	1	1	0.865993	0.001998	7	-0.305182	0	p_Proteobacteria;s_Nitratireductor_soli
1968	Taxon02000	3	0	1	0	0.680637	0.020979	5	-1.00628	0	p_Proteobacteria;s_Pleomorphomonas_koreensis
1837	Taxon01869	3	0	1	1	0.713336	0.017982	5	-0.761874	0	p_Proteobacteria;s_Martelella_sp._AD-3
2004	Taxon02036	3	0	1	0	0.794042	0.00699301	12	1.5658	0.986283	p_Proteobacteria;s_Agrobacterium_rhizogenes
1933	Taxon01965	3	0	1	0	0.713979	0.010989	9	1.7981	-1.04	p_Proteobacteria;s_Rhodomicrobium_vannielii
1936	Taxon01968	3	0	1	1	0.679447	0.026973	2	0	0	p_Proteobacteria;s_Methylobacterium_brachiatum
2013	Taxon02045	3	0	1	0	0.885736	0.002997	14	2.22059	0.804688	p_Proteobacteria;s_Kaistia_adipata
2034	Taxon02066	3	0	1	1	0.839084	0.002997	4	1.7981	-10.3333	p_Proteobacteria;s_Rhizobium_oryzae
1857	Taxon01889	3	0	1	1	0.82684	0.001998	1	-1.05336	0.765625	p_Proteobacteria;s_Bosea_sp._RAC05
1993	Taxon02025	3	0	1	1	0.799609	0.003996	6	-1.1547	-0.5	p_Proteobacteria;s_Nitratireductor_indicus
2015	Taxon02047	3	0	1	0	0.796671	0.002997	18	0.57735	0	p_Proteobacteria;s_Kaistia_soli
2014	Taxon02046	3	0	1	1	0.816657	0.000999001	7	0.57735	0	p_Proteobacteria;s_Kaistia_granuli
2056	Taxon02088	3	0	1	1	0.863666	0.000999001	15	-1.1547	0.5	p_Proteobacteria;s_Sinorhizobium_fredii
2064	Taxon02096	3	0	1	1	0.763338	0.00599401	11	0.57735	1	p_Proteobacteria;s_Amorphus_coralli
1934	Taxon01966	3	0	1	0	0.812984	0.002997	6	-0.507916	0	p_Proteobacteria;s_Rhodoplanes_sp._Z2-YC6860
2054	Taxon02086	3	0	1	1	0.843561	0.001998	10	-0.507916	1	p_Proteobacteria;s_Shinella_sp._HZN7
2067	Taxon02099	3	0	1	1	0.806648	0.001998	22	-0.761874	0.988166	p_Proteobacteria;s_Lutibaculum_baratangense
2069	Taxon02101	3	0	1	0	0.687886	0.025974	7	-0.761874	0.555556	p_Proteobacteria;s_Roseospirillum_parvum
2076	Taxon02108	3	0	1	0	0.776858	0.00899101	10	-0.305182	0.986667	p_Proteobacteria;s_Pseudoxanthobacter_soli
2036	Taxon02068	3	0	1	1	0.621014	0.047952	2	0	0	p_Proteobacteria;s_Rhizobium_phaseoli
1848	Taxon01880	3	0	1	1	0.727645	0.00999001	3	-0.507916	1	p_Proteobacteria;s_Afipia_birgiae
2416	Taxon02448	3	0	1	1	0.715562	0.010989	14	-0.761874	0.875	p_Proteobacteria;s_Geminicoccus_roseus
2420	Taxon02452	3	0	1	1	0.673024	0.020979	7	-0.761874	0.777778	p_Proteobacteria;s_Azospirillum_lipoferum
2418	Taxon02450	3	0	1	1	0.83374	0.001998	9	-1.00628	0.958678	p_Proteobacteria;s_Azospirillum_halopraeferens
2417	Taxon02449	3	0	1	1	0.830236	0.003996	14	-0.305182	0.933333	p_Proteobacteria;s_Azospirillum_brasilense
2367	Taxon02399	3	0	1	1	0.70212	0.014985	7	-1.00628	0	p_Proteobacteria;s_Elioraea_tepidiphila
2421	Taxon02453	3	0	1	1	0.587411	0.041958	5	-1.26491	-0.5625	p_Proteobacteria;s_Azospirillum_sp._CFH_70021
2071	Taxon02103	3	0	1	1	0.850771	0.001998	21	0	0	p_Proteobacteria;s_Salinarimonas_rosea
2457	Taxon02489	3	0	1	0	0.685081	0.020979	20	0	0	p_Proteobacteria;s_Skermanella_stibiiresistens
2456	Taxon02488	3	0	1	1	0.752369	0.00799201	5	0.395912	0.9984	p_Proteobacteria;s_Skermanella_aerolata
2458	Taxon02490	3	0	1	1	0.755683	0.00699301	17	-1.00628	0.995868	p_Proteobacteria;s_Thalassobaculum_salexigens
1937	Taxon01969	3	0	1	0	0.654982	0.025974	1	1.7981	0.6	p_Proteobacteria;s_Methylobacterium_currus
2077	Taxon02109	3	0	1	1	0.761636	0.00699301	18	1.09701	0.980469	p_Proteobacteria;s_Starkeya_novella
2444	Taxon02476	3	0	1	0	0.671915	0.018981	2	3.90138	0.743056	p_Proteobacteria;s_Nitrospirillum_amazonense
2467	Taxon02499	3	0	1	0	0.84424	0.004995	25	-0.305182	1	p_Proteobacteria;s_Tistrella_mobilis
241	Taxon00273	3	1	0	0	0.721355	0.012987	2	0.256222	0.994083	p_Actinobacteria;s_Mycobacterium_marseillense
2744	Taxon02776	3	0	0	0	0.557556	0.0929071	1	0.256222	0.99723	p_Proteobacteria;s_Chitinimonas_koreensis
2466	Taxon02498	3	0	1	1	0.789786	0.002997	19	0.256222	0.99723	p_Proteobacteria;s_Tistlia_consotensis
3014	Taxon03046	3	0	1	1	0.607313	0.036963	3	-1.05336	0.996219	p_Proteobacteria;s_Nitrosospira_multiformis
3152	Taxon03184	3	0	1	1	0.796302	0.00699301	4	-0.398567	0.99169	p_Proteobacteria;s_Sorangium_cellulosum
1930	Taxon01962	3	0	1	1	0.70595	0.011988	1	0.379731	-19.6667	p_Proteobacteria;s_Pelagibacterium_luteolum
1956	Taxon01988	3	0	1	0	0.668048	0.018981	6	1.44469	0.537778	p_Proteobacteria;s_Microvirga_guangxiensis
1960	Taxon01992	3	0	1	0	0.79517	0.000999001	6	-0.610644	0	p_Proteobacteria;s_Microvirga_sp._17_mud_1-3
1967	Taxon01999	3	0	1	0	0.654645	0.026973	2	-0.610644	0.84	p_Proteobacteria;s_Methylosinus_trichosporium
1997	Taxon02029	3	0	1	1	0.779554	0.001998	5	-0.0968094	0.946746	p_Proteobacteria;s_Paramesorhizobium_deserti
2027	Taxon02059	3	0	1	1	0.848038	0.000999001	4	1.70161	-6.6875	p_Proteobacteria;s_Rhizobium_favelukesii
2063	Taxon02095	3	0	1	0	0.698827	0.00999001	3	1.44469	0.856124	p_Proteobacteria;s_Afifella_pfennigii
2073	Taxon02105	3	0	1	0	0.682445	0.01998	4	0.379731	-12.5556	p_Proteobacteria;s_Azorhizobium_caulinodans
2078	Taxon02110	3	0	1	1	0.788186	0.002997	4	0.379731	0	p_Proteobacteria;s_Xanthobacter_autotrophicus
2448	Taxon02480	3	0	1	1	0.816575	0.001998	1	-1.26577	-0.1875	p_Proteobacteria;s_Oceanibaculum_indicum
2474	Taxon02506	3	0	1	0	0.729759	0.004995	6	1.05409	0.611111	p_Proteobacteria;s_Oceanibacterium_hippocampi
2583	Taxon02615	3	0	1	0	0.76285	0.003996	1	-0.843274	0.9375	p_Proteobacteria;s_Sphingomonas_pituitosa
2785	Taxon02817	3	1	0	0	0.6932	0.001998	1	0.57735	0	p_Proteobacteria;s_Paraburkholderia_sacchari
2902	Taxon02934	3	0	0	0	0.404153	0.322677	1	0	0	p_Proteobacteria;s_Herminiimonas_arsenicoxydans
2917	Taxon02949	3	0	1	0	0.640974	0.028971	4	0	0.5	p_Proteobacteria;s_Massilia_sp._WG5
3034	Taxon03066	3	0	1	0	0.802945	0.002997	8	2.03166	-6.0625	p_Proteobacteria;s_Azoarcus_communis
3138	Taxon03170	3	0	0	0	0.502484	0.112887	2	-1.00628	0.8125	p_Proteobacteria;s_Hyalangium_minutum
3153	Taxon03185	3	0	1	1	0.732442	0.012987	3	-0.253958	0.805556	p_Proteobacteria;s_Sandaracinus_amylolyticus
3189	Taxon03221	3	0	1	1	0.677405	0.015984	13	3.55541	-85	p_Proteobacteria;s_Sulfurifustis_variabilis
555	Taxon00587	4	0	1	1	0.757222	0.003996	4	1.06955	0	p_Actinobacteria;s_Agrococcus_baldri
556	Taxon00588	4	0	0	1	0.768551	0.004995	16	0	0	p_Actinobacteria;s_Agrococcus_carbonis
557	Taxon00589	4	0	1	1	0.646301	0.021978	16	-0.870568	-2.06122	p_Actinobacteria;s_Agrococcus_casei
560	Taxon00592	4	0	0	1	0.741579	0.00799201	3	0.746201	-2.08333	p_Actinobacteria;s_Agromyces_aureus
561	Taxon00593	4	0	0	1	0.751577	0.00699301	25	1.06955	-13.8125	p_Actinobacteria;s_Agromyces_cerinus
562	Taxon00594	4	0	1	1	0.743148	0.00599401	18	0.0994935	-51.5	p_Actinobacteria;s_Agromyces_flavus
570	Taxon00602	4	0	0	1	0.763761	0.004995	18	0.417025	0.899654	p_Actinobacteria;s_Clavibacter_michiganensis
590	Taxon00622	4	0	0	1	0.742909	0.00799201	19	-1.19392	0.5	p_Actinobacteria;s_Herbiconiux_solani
593	Taxon00625	4	0	1	1	0.770187	0.002997	19	-0.503953	0.625	p_Actinobacteria;s_Leifsonia_aquatica
571	Taxon00603	4	0	0	1	0.744794	0.010989	13	0	-14.5556	p_Actinobacteria;s_Cnuibacter_physcomitrellae
595	Taxon00627	4	0	1	1	0.782179	0.002997	23	0	0.94898	p_Actinobacteria;s_Leifsonia_sp._21MFCrub1.1
596	Taxon00628	4	0	0	1	0.751779	0.00899101	19	-0.253958	0.925926	p_Actinobacteria;s_Leifsonia_xyli
610	Taxon00642	4	0	1	1	0.592115	0.038961	17	1.52375	0.361111	p_Actinobacteria;s_Microbacterium_ginsengisoli
611	Taxon00643	4	0	1	1	0.66347	0.013986	20	-0.0510109	-4.5	p_Actinobacteria;s_Microbacterium_gubbeenense
612	Taxon00644	4	0	0	1	0.782336	0.00899101	16	-0.0510109	-0.25	p_Actinobacteria;s_Microbacterium_hominis
613	Taxon00645	4	0	0	1	0.720108	0.00999001	22	0	0	p_Actinobacteria;s_Microbacterium_humi
641	Taxon00673	4	0	0	1	0.717176	0.010989	13	0	0	p_Actinobacteria;s_Microcella_alkaliphila
642	Taxon00674	4	0	0	1	0.729028	0.012987	21	0	-32.5	p_Actinobacteria;s_Microterricola_viridarii
603	Taxon00635	4	0	1	1	0.862762	0.000999001	5	0	0	p_Actinobacteria;s_Lysinimonas_sp._2DFWR-13
927	Taxon00959	4	0	1	1	0.772977	0.00599401	1	-0.761874	0.995465	p_Actinobacteria;s_Saccharomonospora_viridis
659	Taxon00691	4	0	0	1	0.744519	0.00699301	23	-0.687184	0.8125	p_Actinobacteria;s_Salinibacterium_sp._CGMCC_1.16371
1417	Taxon01449	4	0	0	1	0.946543	0.00599401	22	0.256222	0.7275	p_Chloroflexi;s_Sphaerobacter_thermophilus
632	Taxon00664	4	0	0	1	0.929181	0.00599401	11	-0.687184	0.98	p_Actinobacteria;s_Microbacterium_sp._No._7
1565	Taxon01597	4	0	0	1	0.925494	0.00599401	6	2.55055	0	p_Firmicutes;s_Quasibacillus_thermotolerans
1637	Taxon01669	4	0	0	1	0.881254	0.00599401	10	0.343592	0.62	p_Firmicutes;s_Planifilum_fulgidum
1696	Taxon01728	4	0	0	1	0.969331	0.00599401	8	0.74162	-12.25	p_Firmicutes;s_Symbiobacterium_thermophilum
1971	Taxon02003	4	0	1	1	0.918335	0.001998	2	-1.00628	0.875	p_Proteobacteria;s_Aminobacter_aminovorans
1979	Taxon02011	4	0	1	1	0.861587	0.000999001	12	-1.12448	0	p_Proteobacteria;s_Mesorhizobium_alhagi
1980	Taxon02012	4	0	0	1	0.731134	0.00899101	11	-0.867561	0.9975	p_Proteobacteria;s_Mesorhizobium_amorphae
1982	Taxon02014	4	0	1	1	0.827381	0.001998	11	0	0	p_Proteobacteria;s_Mesorhizobium_ciceri
1987	Taxon02019	4	0	1	1	0.676623	0.017982	2	0.911011	0.52	p_Proteobacteria;s_Mesorhizobium_opportunistum
1973	Taxon02005	4	0	1	1	0.812536	0.001998	2	0.395912	0.877551	p_Proteobacteria;s_Aquamicrobium_aerolatum
1989	Taxon02021	4	0	1	1	0.773974	0.003996	13	0	0	p_Proteobacteria;s_Mesorhizobium_sp._DCY119
2546	Taxon02578	4	0	0	1	0.723319	0.011988	20	1.09701	0.955556	p_Proteobacteria;s_Sphingobium_faniae
2692	Taxon02724	4	1	0	0	0.774828	0.002997	5	1.7981	0.816327	p_Proteobacteria;s_Burkholderia_cenocepacia
2000	Taxon02032	4	0	1	1	0.858819	0.001998	7	0.911011	0.832031	p_Proteobacteria;s_Pseudaminobacter_salicylatoxidans
2786	Taxon02818	4	1	0	0	0.779018	0.001998	27	-0.398567	-0.666667	p_Proteobacteria;s_Paraburkholderia_sartisoli
2791	Taxon02823	4	1	0	0	0.842902	0.001998	16	0	0	p_Proteobacteria;s_Paraburkholderia_xenovorans
3783	Taxon03815	4	1	0	0	0.797355	0.001998	11	0.379731	0	p_Proteobacteria;s_Arenimonas_donghaensis
1042	Taxon01074	4	1	0	0	0.792824	0.002997	3	0.930859	-1.88889	p_Actinobacteria;s_Streptomyces_paucisporeus
1900	Taxon01932	4	0	0	1	0.774495	0.00699301	1	1.70161	0.431111	p_Proteobacteria;s_Chelatococcus_sp._CO-6
2031	Taxon02063	4	0	1	1	0.82538	0.003996	3	1.18778	0.825397	p_Proteobacteria;s_Rhizobium_leguminosarum
2690	Taxon02722	4	1	0	0	0.791876	0.001998	7	0.256222	0.92	p_Proteobacteria;s_Burkholderia_ambifaria
2704	Taxon02736	4	1	0	0	0.759943	0.003996	1	-1.00628	0.983471	p_Proteobacteria;s_Burkholderia_plantarii
2764	Taxon02796	4	1	0	0	0.813418	0.001998	5	0.57735	0	p_Proteobacteria;s_Pandoraea_pnomenusa
2810	Taxon02842	4	0	0	1	0.767522	0.00699301	8	0	0.444444	p_Proteobacteria;s_Acidovorax_delafieldii
756	Taxon00788	5	0	0	0	0.188965	0.804196	3	-0.253958	0.982222	p_Actinobacteria;s_Micromonospora_auratinigra
757	Taxon00789	5	0	0	0	0.384375	0.342657	11	-0.507916	1	p_Actinobacteria;s_Micromonospora_avicenniae
758	Taxon00790	5	0	0	0	0.547622	0.0909091	9	2.28562	-3.91667	p_Actinobacteria;s_Micromonospora_carbonacea
762	Taxon00794	5	0	0	0	0.46504	0.180819	9	-0.507916	-0.25	p_Actinobacteria;s_Micromonospora_coxensis
764	Taxon00796	5	0	0	0	0.406943	0.292707	11	1.52375	0	p_Actinobacteria;s_Micromonospora_echinaurantiaca
765	Taxon00797	5	0	0	0	0.454527	0.203796	8	2.53958	-2.625	p_Actinobacteria;s_Micromonospora_echinofusca
748	Taxon00780	5	0	0	0	0.381251	0.343656	5	-0.507916	0.994083	p_Actinobacteria;s_Asanoa_ishikariensis
769	Taxon00801	5	0	0	0	0.56157	0.0729271	9	-0.253958	0.99654	p_Actinobacteria;s_Micromonospora_krabiensis
753	Taxon00785	5	0	0	0	0.229902	0.723277	2	0	0.888889	p_Actinobacteria;s_Hamadaea_tsunoensis
772	Taxon00804	5	0	0	0	0.551549	0.0929071	11	-0.761874	0.98	p_Actinobacteria;s_Micromonospora_nigra
774	Taxon00806	5	0	0	0	0.390901	0.33966	8	-0.761874	0.944444	p_Actinobacteria;s_Micromonospora_pattaloongensis
759	Taxon00791	5	0	0	0	0.101146	0.94006	5	0	0	p_Actinobacteria;s_Micromonospora_chersina
771	Taxon00803	5	0	0	0	0.132414	0.902098	3	-0.253958	0.8125	p_Actinobacteria;s_Micromonospora_narathiwatensis
778	Taxon00810	5	0	0	0	0.324424	0.478521	9	-0.253958	0.5	p_Actinobacteria;s_Micromonospora_rifamycinica
779	Taxon00811	5	0	0	0	0.285546	0.573427	7	0.253958	0.56	p_Actinobacteria;s_Micromonospora_rosaria
785	Taxon00817	5	0	0	0	0.111839	0.947053	3	2.22059	-8	p_Actinobacteria;s_Micromonospora_tulbaghiae
781	Taxon00813	5	0	0	0	0.4383	0.236763	10	0.253958	0.5	p_Actinobacteria;s_Micromonospora_siamensis
786	Taxon00818	5	0	0	0	0.249193	0.65035	5	0.911011	-7	p_Actinobacteria;s_Micromonospora_viridifaciens
436	Taxon00468	5	0	0	0	0.337195	0.446553	1	0.253958	0.8125	p_Actinobacteria;s_Geodermatophilus_obscurus
736	Taxon00768	5	0	0	0	0.455935	0.185814	2	0	-0.4375	p_Actinobacteria;s_Actinocatenispora_sera
850	Taxon00882	5	1	0	0	0.691346	0.033966	2	-0.761874	0.989796	p_Actinobacteria;s_Propionibacterium_cyclohexanicum
912	Taxon00944	5	0	0	0	0.417322	0.270729	4	-0.761874	0	p_Actinobacteria;s_Pseudonocardia_autotrophica
794	Taxon00826	5	0	0	0	0.411384	0.292707	4	0	-1.88889	p_Actinobacteria;s_Verrucosispora_maris
1163	Taxon01195	5	1	0	0	0.622265	0.038961	2	-0.503953	0	p_Actinobacteria;s_Microtetraspora_glauca
1165	Taxon01197	5	0	0	0	0.38806	0.368631	1	0	0.44	p_Actinobacteria;s_Nonomuraea_candida
1167	Taxon01199	5	0	0	0	0.269493	0.647353	1	-0.507916	0.995	p_Actinobacteria;s_Nonomuraea_jiangxiensis
1115	Taxon01147	5	1	0	0	0.700488	0.021978	3	-0.253958	0.961938	p_Actinobacteria;s_Streptomyces_thermoautotrophicus
1162	Taxon01194	5	0	0	0	0.514636	0.0879121	2	-0.253958	0.969529	p_Actinobacteria;s_Microbispora_rosea
1164	Taxon01196	5	1	0	0	0.62978	0.03996	3	-0.761874	0.9968	p_Actinobacteria;s_Microtetraspora_malaysiensis
1170	Taxon01202	5	0	0	0	0.23334	0.715285	3	-0.761874	0.944444	p_Actinobacteria;s_Nonomuraea_sp._ATCC_55076
767	Taxon00799	5	0	0	0	0.196424	0.782218	1	-0.867561	0.75	p_Actinobacteria;s_Micromonospora_inositola
776	Taxon00808	5	0	0	0	0.457952	0.198801	5	1.18778	0.890725	p_Actinobacteria;s_Micromonospora_purpureochromogenes
777	Taxon00809	5	0	0	0	0.25442	0.637363	1	-0.353726	-2.33333	p_Actinobacteria;s_Micromonospora_rhizosphaerae
782	Taxon00814	5	0	0	0	0.40312	0.291708	1	1.95853	0.736111	p_Actinobacteria;s_Micromonospora_sp._B006
791	Taxon00823	5	0	0	0	0.59553	0.0569431	6	0.930859	0.917092	p_Actinobacteria;s_Plantactinospora_sp._KBS50
879	Taxon00911	5	0	0	0	0.21939	0.725275	1	-0.918196	0	p_Actinobacteria;s_Amycolatopsis_australiensis
931	Taxon00963	5	1	1	0	0.635857	0.030969	1	1.18778	0.645062	p_Actinobacteria;s_Saccharopolyspora_jiangxiensis
1172	Taxon01204	5	1	0	0	0.600569	0.044955	4	0.673942	0.491124	p_Actinobacteria;s_Planomonospora_sphaerica
1178	Taxon01210	5	0	0	0	0.448336	0.230769	3	-0.0968094	0	p_Actinobacteria;s_Thermoactinospora_rubra
974	Taxon01006	6	0	0	0	0.536042	0.0919081	1	-0.687184	0.944444	p_Actinobacteria;s_Streptomyces_bingchenggensis
1829	Taxon01861	6	0	0	0	0.600677	0.0579421	3	0.74162	0.6875	p_Proteobacteria;s_Aureimonas_altamirensis
2477	Taxon02509	6	0	0	0	0.315198	0.526474	3	-0.305182	0.96	p_Proteobacteria;s_Altererythrobacter_dongtanensis
2074	Taxon02106	6	0	0	0	0.445785	0.268731	4	1.7981	0.961938	p_Proteobacteria;s_Azorhizobium_doebereinerae
2484	Taxon02516	6	0	0	0	0.243766	0.703297	1	-0.305182	0.890625	p_Proteobacteria;s_Altererythrobacter_sp._NS1
2480	Taxon02512	6	0	0	0	0.22025	0.768232	3	1.09701	0.76	p_Proteobacteria;s_Altererythrobacter_mangrovi
2483	Taxon02515	6	0	0	0	0.188329	0.827173	1	1.7981	0.979339	p_Proteobacteria;s_Altererythrobacter_sp._B11
2486	Taxon02518	6	0	0	0	0.115916	0.94006	6	2.49919	0.950617	p_Proteobacteria;s_Altererythrobacter_troitsensis
2496	Taxon02528	6	0	0	0	0.288363	0.632368	5	-0.305182	1	p_Proteobacteria;s_Erythrobacter_litoralis
1910	Taxon01942	6	0	0	0	0.562817	0.0779221	2	-0.751068	0.944444	p_Proteobacteria;s_Devosia_geojensis
2569	Taxon02601	6	0	1	0	0.663018	0.020979	5	-0.751068	0.92	p_Proteobacteria;s_Sphingomonas_echinoides
2068	Taxon02100	6	0	1	0	0.762276	0.004995	1	-1.00628	0.917355	p_Proteobacteria;s_Parvibaculum_lavamentivorans
2570	Taxon02602	6	0	1	0	0.66383	0.021978	4	-0.751068	0.92	p_Proteobacteria;s_Sphingomonas_haloaromaticamans
1908	Taxon01940	6	0	0	0	0.427303	0.266733	2	-0.751068	0.666667	p_Proteobacteria;s_Devosia_enhydra
2571	Taxon02603	6	0	0	0	0.60049	0.0519481	8	0	0	p_Proteobacteria;s_Sphingomonas_hankookensis
2575	Taxon02607	6	0	0	0	0.564532	0.0929071	6	1.50214	0.861111	p_Proteobacteria;s_Sphingomonas_koreensis
2564	Taxon02596	6	0	0	0	0.410263	0.311688	2	0.375534	0.979592	p_Proteobacteria;s_Sphingomonas_adhaesiva
2573	Taxon02605	6	0	0	0	0.482684	0.168831	2	0.375534	0	p_Proteobacteria;s_Sphingomonas_indica
2580	Taxon02612	6	0	0	0	0.447841	0.248751	5	-0.751068	0.944444	p_Proteobacteria;s_Sphingomonas_panacis
2582	Taxon02614	6	0	0	0	0.307078	0.571429	5	1.50214	0.444444	p_Proteobacteria;s_Sphingomonas_phyllosphaerae
2567	Taxon02599	6	0	0	0	0.252189	0.671329	1	0.395912	0.881944	p_Proteobacteria;s_Sphingomonas_changbaiensis
2586	Taxon02618	6	0	0	0	0.384242	0.350649	6	-1.00628	0.984568	p_Proteobacteria;s_Sphingomonas_sanxanigenens
2587	Taxon02619	6	0	0	0	0.542745	0.11988	4	1.09701	0.6875	p_Proteobacteria;s_Sphingomonas_soli
2572	Taxon02604	6	0	0	0	0.389533	0.356643	1	-0.305182	0.994083	p_Proteobacteria;s_Sphingomonas_hengshuiensis
2494	Taxon02526	6	0	0	0	0.320603	0.503497	1	-0.610644	0.87574	p_Proteobacteria;s_Erythrobacter_flavus
2498	Taxon02530	6	0	0	0	0.208743	0.767233	3	1.05409	0.82716	p_Proteobacteria;s_Erythrobacter_luteus
2509	Taxon02541	6	0	0	0	0.402642	0.333666	2	1.05409	0.78125	p_Proteobacteria;s_Porphyrobacter_cryptus
2550	Taxon02582	6	0	0	0	0.104992	0.943057	1	-1.12448	0.68	p_Proteobacteria;s_Sphingobium_japonicum
2578	Taxon02610	6	0	0	0	0.458254	0.1998	1	-1.12448	0.98	p_Proteobacteria;s_Sphingomonas_melonis
2581	Taxon02613	6	0	1	0	0.77613	0.00699301	5	-1.12448	0.975207	p_Proteobacteria;s_Sphingomonas_paucimobilis
2585	Taxon02617	6	0	0	0	0.493518	0.157842	1	-1.12448	0.12	p_Proteobacteria;s_Sphingomonas_rubra
2589	Taxon02621	6	0	0	0	0.497044	0.127872	2	-0.843274	0.611111	p_Proteobacteria;s_Sphingomonas_sp._FARSPH
2593	Taxon02625	6	0	1	1	0.64315	0.03996	3	-0.843274	0.875	p_Proteobacteria;s_Sphingomonas_sp._LM7
2597	Taxon02629	6	0	0	0	0.549279	0.10989	2	-0.761874	0.984542	p_Proteobacteria;s_Sphingomonas_taxi
1221	Taxon01253	7	0	0	0	0.552027	0.0919081	5	0	-5.25	p_Actinobacteria;s_Solirubrobacter_soli
1863	Taxon01895	7	0	0	0	0.529807	0.0939061	3	0	0	p_Proteobacteria;s_Bradyrhizobium_icense
1865	Taxon01897	7	0	0	0	0.570071	0.0669331	3	2.22486	-2.44444	p_Proteobacteria;s_Bradyrhizobium_lablabi
1880	Taxon01912	7	0	0	0	0.542977	0.0879121	4	0.395912	0.976331	p_Proteobacteria;s_Bradyrhizobium_valentinum
2431	Taxon02463	7	0	1	1	0.795827	0.000999001	7	-0.305182	-25.25	p_Proteobacteria;s_Inquilinus_limosus
1636	Taxon01668	7	0	1	1	0.63725	0.012987	4	-0.305182	0.90625	p_Firmicutes;s_Novibacillus_thermophilus
2679	Taxon02711	7	1	0	0	0.926475	0.001998	3	1.09701	0.43	p_Proteobacteria;s_Castellaniella_caeni
2453	Taxon02485	7	0	1	1	0.82967	0.00599401	1	-1.26577	0.444444	p_Proteobacteria;s_Rhodospirillum_centenum
2680	Taxon02712	7	1	0	0	0.891969	0.001998	3	-0.503953	-0.375	p_Proteobacteria;s_Castellaniella_defragrans
2625	Taxon02657	8	0	0	1	0.855627	0.00599401	2	-0.305182	0.5	p_Proteobacteria;s_[Polyangium]_brachysporum
2628	Taxon02660	8	0	0	1	0.796836	0.00999001	2	0.395912	0.625	p_Proteobacteria;s_Aquincola_tertiaricarbonis
2629	Taxon02661	8	0	0	0	0.523585	0.112887	4	-0.305182	0.946281	p_Proteobacteria;s_Ideonella_sakaiensis
2632	Taxon02664	8	0	0	1	0.726249	0.014985	2	-0.305182	0.987654	p_Proteobacteria;s_Mitsuaria_chitosanitabida
2630	Taxon02662	8	0	0	1	0.617731	0.02997	3	-0.305182	1	p_Proteobacteria;s_Leptothrix_cholodnii
2631	Taxon02663	8	0	0	1	0.717971	0.004995	4	-0.305182	1	p_Proteobacteria;s_Methylibium_petroleiphilum
2637	Taxon02669	8	0	0	1	0.703201	0.018981	4	1.7981	0.876543	p_Proteobacteria;s_Rubrivivax_gelatinosus
2633	Taxon02665	8	0	0	1	0.724681	0.010989	3	1.09701	0.989669	p_Proteobacteria;s_Mitsuaria_sp._7
2638	Taxon02670	8	0	0	1	0.813087	0.00799201	6	-1.00628	0.995465	p_Proteobacteria;s_Sphaerotilus_natans
2635	Taxon02667	8	0	0	0	0.567321	0.0769231	1	-1.00628	0.976331	p_Proteobacteria;s_Rhizobacter_gummiphilus
2640	Taxon02672	8	0	0	1	0.654151	0.027972	2	-0.305182	0.928889	p_Proteobacteria;s_Tepidimonas_taiwanensis
2656	Taxon02688	8	0	0	1	0.745547	0.010989	5	-0.398567	0.977273	p_Proteobacteria;s_Azohydromonas_australica
3788	Taxon03820	9	0	0	0	0.476314	0.172827	4	0.632456	0.171875	p_Proteobacteria;s_Luteimonas_huabeiensis
3790	Taxon03822	9	0	0	0	0.448449	0.225774	6	0.632456	0.367347	p_Proteobacteria;s_Luteimonas_sp._100111
3791	Taxon03823	9	0	0	0	0.458102	0.201798	5	0.632456	0.877551	p_Proteobacteria;s_Luteimonas_sp._83-4
3793	Taxon03825	9	0	0	0	0.284768	0.593407	5	1.89737	-0.777778	p_Proteobacteria;s_Lysobacter_antibioticus
3794	Taxon03826	9	0	0	0	0.269622	0.605395	3	-1.26491	0.5	p_Proteobacteria;s_Lysobacter_arseniciresistens
3782	Taxon03814	9	0	0	0	0.478819	0.147852	1	-0.305182	0	p_Proteobacteria;s_Arenimonas_composti
3797	Taxon03829	9	1	0	0	0.611207	0.038961	1	0.379731	-19.25	p_Proteobacteria;s_Lysobacter_daejeonensis
3799	Taxon03831	9	0	0	0	0.458151	0.212787	6	0.379731	-9.66667	p_Proteobacteria;s_Lysobacter_dokdonensis
3801	Taxon03833	9	0	0	0	0.568694	0.0779221	7	-1.26577	0.85124	p_Proteobacteria;s_Lysobacter_gummosus
3803	Taxon03835	9	0	0	0	0.581923	0.0589411	6	0.379731	-0.0864198	p_Proteobacteria;s_Lysobacter_sp._TY2-98
3802	Taxon03834	9	0	0	0	0.446687	0.235764	2	2.03166	-19.8889	p_Proteobacteria;s_Lysobacter_maris
3804	Taxon03836	9	0	0	0	0.488569	0.173826	3	-1.00628	0	p_Proteobacteria;s_Lysobacter_spongiicola
2476	Taxon02508	10	0	0	0	0.453098	0.242757	3	-0.305182	0	p_Proteobacteria;s_Altererythrobacter_atlanticus
2503	Taxon02535	10	0	0	1	0.720247	0.00599401	4	-0.305182	1	p_Proteobacteria;s_Erythrobacter_sp._HL-111
222	Taxon00254	10	1	0	0	0.76872	0.00699301	4	-0.751068	0	p_Actinobacteria;s_Mycobacterium_europaeum
2488	Taxon02520	10	0	0	1	0.706275	0.016983	5	-1.05336	0.958678	p_Proteobacteria;s_Croceicoccus_marinus
2541	Taxon02573	10	0	0	1	0.93834	0.00599401	6	0	0	p_Proteobacteria;s_Sphingobium_amiense
2544	Taxon02576	10	0	0	1	0.938259	0.00599401	1	0	-2	p_Proteobacteria;s_Sphingobium_cloacae
2536	Taxon02568	10	0	0	1	0.959245	0.00599401	5	0	0	p_Proteobacteria;s_Novosphingobium_subterraneum
2542	Taxon02574	10	0	0	1	0.869089	0.004995	4	0.395912	0.998521	p_Proteobacteria;s_Sphingobium_baderi
2548	Taxon02580	10	0	0	1	0.792612	0.00599401	10	-0.751068	0.875	p_Proteobacteria;s_Sphingobium_hydrophobicum
2558	Taxon02590	10	0	0	1	0.940446	0.00599401	10	0	0	p_Proteobacteria;s_Sphingobium_sp._TKS
2527	Taxon02559	10	0	0	1	0.613926	0.04995	1	1.50214	0	p_Proteobacteria;s_Novosphingobium_malaysiense
2563	Taxon02595	10	0	0	1	0.887296	0.00599401	7	-0.305182	0.875	p_Proteobacteria;s_Sphingobium_yanoikuyae
2576	Taxon02608	10	0	0	1	0.812751	0.00699301	6	-0.305182	0.969754	p_Proteobacteria;s_Sphingomonas_laterariae
2508	Taxon02540	10	0	0	1	0.738554	0.00699301	1	-1.12448	0.983471	p_Proteobacteria;s_Porphyrobacter_colymbi
2521	Taxon02553	10	0	0	1	0.760355	0.00699301	1	-0.867561	0.84	p_Proteobacteria;s_Novosphingobium_aromaticivorans
2561	Taxon02593	10	0	0	1	0.647531	0.025974	2	-0.867561	0.965278	p_Proteobacteria;s_Sphingobium_ummariense
2594	Taxon02626	10	0	0	1	0.856694	0.00599401	5	-0.632456	-2	p_Proteobacteria;s_Sphingomonas_sp._MM-1
3012	Taxon03044	10	0	0	1	0.627924	0.00599401	2	1.26979	0.743827	p_Proteobacteria;s_Nitrosospira_briensis
215	Taxon00247	11	0	1	0	0.674582	0.002997	4	-0.0510109	-0.222222	p_Actinobacteria;s_Mycobacterium_avium
913	Taxon00945	11	0	1	0	0.732393	0.002997	5	-0.0510109	0	p_Actinobacteria;s_Pseudonocardia_dioxanivorans
1180	Taxon01212	11	0	1	0	0.734826	0.00699301	6	-0.0510109	0	p_Actinobacteria;s_Actinomadura_atramentaria
1182	Taxon01214	11	0	1	0	0.805415	0.001998	9	-0.687184	0.72	p_Actinobacteria;s_Actinomadura_flavalba
1184	Taxon01216	11	0	1	0	0.787069	0.004995	8	0	0	p_Actinobacteria;s_Actinomadura_hibisca
1185	Taxon01217	11	0	1	0	0.783257	0.004995	7	0	0	p_Actinobacteria;s_Actinomadura_kijaniata
1191	Taxon01223	11	0	1	0	0.732488	0.00599401	8	-0.687184	0	p_Actinobacteria;s_Actinomadura_oligospora
1193	Taxon01225	11	0	1	0	0.754736	0.00599401	6	-0.687184	0	p_Actinobacteria;s_Actinomadura_rubrobrunea
1194	Taxon01226	11	0	1	0	0.666762	0.01998	8	-1.12448	0.99308	p_Actinobacteria;s_Spirillospora_albida
1810	Taxon01842	12	0	1	0	0.686448	0.018981	2	-0.74162	0.375	p_Proteobacteria;s_Amphiplicatus_metriothermophilus
1885	Taxon01917	12	0	1	0	0.636104	0.036963	3	-1.26491	0	p_Proteobacteria;s_Rhodopseudomonas_palustris
2449	Taxon02481	12	0	1	0	0.662169	0.016983	3	-0.305182	0.984375	p_Proteobacteria;s_Oceanibaculum_pacificum
2266	Taxon02298	12	0	1	0	0.834449	0.002997	1	-1.26577	0	p_Proteobacteria;s_Rhodobacter_sp._LPB0142
2595	Taxon02627	12	0	1	0	0.692566	0.014985	2	-0.632456	-1	p_Proteobacteria;s_Sphingomonas_sp._NIC1
3047	Taxon03079	12	0	0	0	0.475262	0.177822	1	1.26979	-0.555556	p_Proteobacteria;s_Thauera_sp._K11
1788	Taxon01820	13	1	1	0	0.607667	0.040959	1	-0.918196	0	p_Proteobacteria;s_Brevundimonas_viscosa
1791	Taxon01823	13	1	1	0	0.614631	0.03996	3	0.816175	0.48	p_Proteobacteria;s_Caulobacter_mirabilis
1792	Taxon01824	13	0	0	0	0.573493	0.0779221	2	1.18778	0.368056	p_Proteobacteria;s_Caulobacter_segnis
1794	Taxon01826	13	0	0	0	0.420302	0.258741	1	-0.610644	0.99308	p_Proteobacteria;s_Caulobacter_vibrioides
1796	Taxon01828	13	0	0	0	0.475096	0.167832	1	1.44469	0.792899	p_Proteobacteria;s_Phenylobacterium_sp._HYN0004
1861	Taxon01893	14	0	0	0	0.572352	0.0809191	1	-0.687184	0.12	p_Proteobacteria;s_Bradyrhizobium_elkanii
1860	Taxon01892	14	0	0	0	0.199625	0.971029	3	-0.0510109	-3	p_Proteobacteria;s_Bradyrhizobium_diazoefficiens
1862	Taxon01894	14	0	1	0	0.629091	0.037962	7	-0.866025	0	p_Proteobacteria;s_Bradyrhizobium_erythrophlei
1864	Taxon01896	14	0	0	0	0.542809	0.0969031	7	0	0	p_Proteobacteria;s_Bradyrhizobium_japonicum
1866	Taxon01898	14	0	0	0	0.524567	0.11988	6	-0.866025	0	p_Proteobacteria;s_Bradyrhizobium_neotropicale
1867	Taxon01899	14	0	0	0	0.524804	0.126873	6	0.866025	0	p_Proteobacteria;s_Bradyrhizobium_oligotrophicum
1874	Taxon01906	14	0	0	0	0.620965	0.0569431	6	-0.74162	-2.5	p_Proteobacteria;s_Bradyrhizobium_sp._ORS_278
1873	Taxon01905	14	0	0	0	0.424802	0.252747	7	-0.74162	-3	p_Proteobacteria;s_Bradyrhizobium_sp._CCGE-LA001
1868	Taxon01900	14	0	0	0	0.499444	0.154845	1	0.74162	-0.5625	p_Proteobacteria;s_Bradyrhizobium_ottawaense
1875	Taxon01907	14	0	1	0	0.708915	0.011988	4	-0.761874	0.946746	p_Proteobacteria;s_Bradyrhizobium_sp._ORS_285
1876	Taxon01908	14	0	0	0	0.417568	0.25974	2	1.18778	0.07	p_Proteobacteria;s_Bradyrhizobium_sp._ORS_3257
1877	Taxon01909	14	0	0	0	0.5248	0.0779221	4	-1.00628	0.792388	p_Proteobacteria;s_Bradyrhizobium_sp._S23321
2436	Taxon02468	14	0	1	0	0.628776	0.047952	2	-1.26577	0.777778	p_Proteobacteria;s_Magnetospirillum_gryphiswaldense
35	Taxon00067	15	0	0	1	0.922317	0.00599401	4	0.417025	0.924386	p_Actinobacteria;s_Thermobispora_bispora
738	Taxon00770	15	1	1	0	0.663839	0.023976	6	2.79354	0.763333	p_Actinobacteria;s_Actinoplanes_derwentensis
739	Taxon00771	15	0	0	0	0.545808	0.100899	2	2.03166	0.735537	p_Actinobacteria;s_Actinoplanes_friuliensis
741	Taxon00773	15	1	1	0	0.634727	0.026973	7	0.507916	-4.75	p_Actinobacteria;s_Actinoplanes_missouriensis
742	Taxon00774	15	0	0	0	0.589845	0.0659341	8	0.673942	0	p_Actinobacteria;s_Actinoplanes_philippinensis
743	Taxon00775	15	1	1	0	0.62968	0.037962	7	2.28562	0.776627	p_Actinobacteria;s_Actinoplanes_rectilineatus
745	Taxon00777	15	1	1	0	0.662785	0.024975	7	-0.253958	0	p_Actinobacteria;s_Actinoplanes_sp._N902-109
746	Taxon00778	15	1	1	0	0.673422	0.023976	6	1.26979	0.923469	p_Actinobacteria;s_Actinoplanes_teichomyceticus
1195	Taxon01227	15	0	0	1	0.948208	0.00599401	2	2.40514	-3.68	p_Actinobacteria;s_Thermomonospora_curvata
336	Taxon00368	15	0	0	1	0.746329	0.00599401	1	1.47673	0	p_Actinobacteria;s_Nocardia_cyriacigeorgica
747	Taxon00779	15	1	1	0	0.664858	0.027972	5	1.18778	0.43787	p_Actinobacteria;s_Actinoplanes_utahensis
751	Taxon00783	15	1	1	0	0.656043	0.032967	4	-0.610644	0.805556	p_Actinobacteria;s_Couchioplanes_caeruleus
1196	Taxon01228	15	0	0	1	0.90774	0.004995	3	-1.12448	0.975309	p_Actinobacteria;s_Thermostaphylospora_chromogena
2604	Taxon02636	16	0	0	1	0.583395	0.042957	1	-0.305182	0.997041	p_Proteobacteria;s_Sphingopyxis_indica
2611	Taxon02643	16	0	0	1	0.629362	0.020979	1	-0.305182	0.995	p_Proteobacteria;s_Sphingopyxis_sp._QXT-31
2613	Taxon02645	16	0	0	1	0.534057	0.048951	3	-1.00628	0.995	p_Proteobacteria;s_Sphingopyxis_terrae
2614	Taxon02646	16	0	0	1	0.564922	0.033966	1	-0.503953	0.52	p_Proteobacteria;s_Sphingopyxis_witflariensis
2883	Taxon02915	17	1	0	1	0.669449	0.027972	2	-0.398567	1	p_Proteobacteria;s_Variovorax_sp._HW608
2884	Taxon02916	17	1	0	1	0.699032	0.022977	2	-0.398567	1	p_Proteobacteria;s_Variovorax_sp._PAMC_28711
2885	Taxon02917	17	1	0	1	0.692837	0.025974	2	0	0	p_Proteobacteria;s_Variovorax_sp._PMC12
1728	Taxon01760	18	0	1	1	0.704623	0.011988	2	-0.171796	-2.5	p_Gemmatimonadetes;s_Gemmatimonas_aurantiaca
1729	Taxon01761	18	0	0	1	0.734505	0.010989	2	-0.171796	0.857143	p_Gemmatimonadetes;s_Gemmatimonas_phototrophica
1730	Taxon01762	18	0	0	1	0.712271	0.00699301	2	-0.610644	0.8125	p_Gemmatimonadetes;s_Gemmatirosa_kalamazoonesis
2831	Taxon02863	19	0	0	0	0.535198	0.111888	2	0.256222	0.9984	p_Proteobacteria;s_Comamonas_granuli
2855	Taxon02887	19	0	0	0	0.552858	0.104895	1	0	0.5	p_Proteobacteria;s_Lampropedia_cohaerens
2876	Taxon02908	19	1	0	0	0.592106	0.02997	1	-1.1547	0	p_Proteobacteria;s_Rhodoferax_koreense
1846	Taxon01878	20	0	0	0	0.435773	0.247752	1	0.74162	-2.75	p_Proteobacteria;s_Rhodoblastus_acidophilus
1918	Taxon01950	20	0	1	0	0.6257	0.048951	2	0.57735	-0.75	p_Proteobacteria;s_Devosia_sp._H5989
2070	Taxon02102	20	0	0	0	0.554692	0.0679321	1	-0.71727	-6.5	p_Proteobacteria;s_Tepidicaulis_marinus
3784	Taxon03816	21	0	0	0	0.515159	0.0969031	1	0.632456	-4.38889	p_Proteobacteria;s_Arenimonas_malthae
3785	Taxon03817	21	1	0	0	0.613265	0.033966	2	0.632456	-29.25	p_Proteobacteria;s_Arenimonas_metalli
3786	Taxon03818	21	0	0	0	0.427143	0.238761	1	1.26979	-3.04	p_Proteobacteria;s_Arenimonas_oryziterrae
1789	Taxon01821	22	1	1	0	0.683541	0.018981	1	-0.918196	0.25	p_Proteobacteria;s_Caulobacter_flavus
1790	Taxon01822	22	1	1	0	0.664317	0.026973	2	-0.0510109	-0.25	p_Proteobacteria;s_Caulobacter_henricii
1793	Taxon01825	22	1	1	0	0.613097	0.038961	1	0	0	p_Proteobacteria;s_Caulobacter_sp._K31
1961	Taxon01993	23	0	1	1	0.708362	0.016983	1	-0.687184	-1.5	p_Proteobacteria;s_Microvirga_vignae
2072	Taxon02104	23	0	1	1	0.695845	0.016983	1	0.379731	-25	p_Proteobacteria;s_Ancylobacter_rudongensis
1915	Taxon01947	24	0	0	0	0.455088	0.221778	1	-0.74162	0.916667	p_Proteobacteria;s_Devosia_riboflavina
1917	Taxon01949	24	0	0	0	0.274879	0.645355	1	1.44469	0.785124	p_Proteobacteria;s_Devosia_sp._A16
3789	Taxon03821	25	0	0	1	0.62687	0.032967	1	0.632456	0.48	p_Proteobacteria;s_Luteimonas_mephitis
3796	Taxon03828	25	0	0	0	0.468694	0.164835	1	0	0	p_Proteobacteria;s_Lysobacter_concretionis
1870	Taxon01902	26	0	1	0	0.698436	0.00699301	1	0.866025	0.555556	p_Proteobacteria;s_Bradyrhizobium_sp._2_39S1MB
1871	Taxon01903	26	0	1	0	0.604989	0.011988	1	1.70161	0.725624	p_Proteobacteria;s_Bradyrhizobium_sp._3_85S1MB
2757	Taxon02789	27	0	1	1	0.653282	0.027972	1	-0.305182	0.99	p_Proteobacteria;s_Cupriavidus_taiwanensis
3730	Taxon03762	27	0	0	0	0.425652	0.261738	1	2.79354	0.548204	p_Proteobacteria;s_Pseudomonas_umsongensis
2682	Taxon02714	28	0	0	0	0.491513	0.173826	1	-1.12448	-0.52	p_Proteobacteria;s_Derxia_lacustris
3723	Taxon03755	28	0	0	0	0.513759	0.131868	1	-0.918196	-22.6667	p_Proteobacteria;s_Pseudomonas_syringae
1069	Taxon01101	29	0	0	0	0.55937	0.0839161	1	-0.305182	0.96875	p_Actinobacteria;s_Streptomyces_sp._3214.6
2790	Taxon02822	29	0	0	0	0.580905	0.0509491	1	0.57735	0.75	p_Proteobacteria;s_Paraburkholderia_terricola
2774	Taxon02806	30	1	1	0	0.589303	0.04995	1	-1.05336	0.992188	p_Proteobacteria;s_Paraburkholderia_caribensis
2778	Taxon02810	30	0	0	0	0.526292	0.0659341	1	0	0	p_Proteobacteria;s_Paraburkholderia_hospita
2605	Taxon02637	31	0	0	1	0.653701	0.00599401	1	1.09701	0.686391	p_Proteobacteria;s_Sphingopyxis_macrogoltabida
2608	Taxon02640	31	0	0	1	0.861763	0.00599401	1	-0.761874	0.995868	p_Proteobacteria;s_Sphingopyxis_sp._FD7
737	Taxon00769	32	0	0	0	0.510737	0.146853	1	1.52375	0.550296	p_Actinobacteria;s_Actinoplanes_awajinensis
744	Taxon00776	32	0	0	0	0.459868	0.204795	1	1.70161	0.601852	p_Actinobacteria;s_Actinoplanes_regularis
2490	Taxon02522	33	0	0	0	0.332624	0.466533	1	1.7981	0.969529	p_Proteobacteria;s_Croceicoccus_naphthovorans
2517	Taxon02549	33	0	0	0	0.455602	0.217782	1	1.05409	0.816327	p_Proteobacteria;s_Porphyrobacter_tepidarius

## Sheet: Table S5
Supplementary Table 5. Indicator species of different fertilization schemes in pear rhizo-microbiome
Taxa	CF	OF	BF	Stat	P	Taxonomy
Taxon00038	0	1	1	0.87306	0.000999001	p__Acidobacteria;s__Luteitalea_pratensis
Taxon00043	1	0	0	0.950504	0.000999001	p__Acidobacteria;s__Edaphobacter_aggregans
Taxon00045	1	0	0	0.913845	0.000999001	p__Acidobacteria;s__Granulicella_pectinivorans
Taxon00046	1	0	0	0.955033	0.000999001	p__Acidobacteria;s__Granulicella_rosea
Taxon00049	1	0	0	0.853882	0.002997	p__Acidobacteria;s__Terracidiphilus_gabretensis
Taxon00057	0	1	0	0.644584	0.027972	p__Acidobacteria;s__Candidatus_Solibacter_usitatus
Taxon00067	0	0	1	0.922317	0.001998	p__Actinobacteria;s__Thermobispora_bispora
Taxon00135	1	0	0	0.931288	0.000999001	p__Actinobacteria;s__Actinospica_robiniae
Taxon00136	1	0	0	0.80342	0.000999001	p__Actinobacteria;s__Catenulispora_acidiphila
Taxon00202	1	1	0	0.215807	0.712288	p__Actinobacteria;s__Corynebacterium_urealyticum
Taxon00245	1	0	0	0.764078	0.002997	p__Actinobacteria;s__Mycobacterium_arosiense
Taxon00247	0	1	0	0.674582	0.000999001	p__Actinobacteria;s__Mycobacterium_avium
Taxon00250	1	0	0	0.73413	0.002997	p__Actinobacteria;s__Mycobacterium_chimaera
Taxon00251	1	0	0	0.722229	0.010989	p__Actinobacteria;s__Mycobacterium_colombiense
Taxon00254	1	0	0	0.76872	0.00499501	p__Actinobacteria;s__Mycobacterium_europaeum
Taxon00262	1	0	0	0.700063	0.00699301	p__Actinobacteria;s__Mycobacterium_intracellulare
Taxon00271	1	0	0	0.770688	0.000999001	p__Actinobacteria;s__Mycobacterium_mantenii
Taxon00273	1	0	0	0.721355	0.00999001	p__Actinobacteria;s__Mycobacterium_marseillense
Taxon00277	1	0	0	0.698275	0.00899101	p__Actinobacteria;s__Mycobacterium_paraintracellulare
Taxon00278	1	0	0	0.694868	0.00799201	p__Actinobacteria;s__Mycobacterium_parascrofulaceum
Taxon00291	1	0	0	0.587047	0.00499501	p__Actinobacteria;s__Mycobacterium_sp._QIA-37
Taxon00301	1	0	0	0.536728	0.03996	p__Actinobacteria;s__Mycobacteroides_chelonae
Taxon00310	1	1	0	0.542879	0.0939061	p__Actinobacteria;s__Mycolicibacter_icosiumassiliensis
Taxon00311	1	1	0	0.572385	0.0549451	p__Actinobacteria;s__Mycolicibacter_longobardus
Taxon00313	1	1	0	0.641395	0.015984	p__Actinobacteria;s__Mycolicibacter_senuensis
Taxon00314	1	1	0	0.70624	0.010989	p__Actinobacteria;s__Mycolicibacter_sinensis
Taxon00315	1	0	0	0.637182	0.016983	p__Actinobacteria;s__Mycolicibacter_terrae
Taxon00329	0	1	0	0.717289	0.000999001	p__Actinobacteria;s__Mycolicibacterium_elephantis
Taxon00335	0	0	1	0.979022	0.001998	p__Actinobacteria;s__Mycolicibacterium_hassiacum
Taxon00336	0	1	1	0.352483	0.507493	p__Actinobacteria;s__Mycolicibacterium_holsaticum
Taxon00348	0	1	0	0.538038	0.107892	p__Actinobacteria;s__Mycolicibacterium_peregrinum
Taxon00349	0	0	1	0.786525	0.003996	p__Actinobacteria;s__Mycolicibacterium_phlei
Taxon00350	0	0	1	0.743097	0.001998	p__Actinobacteria;s__Mycolicibacterium_rhodesiae
Taxon00354	0	1	1	0.747609	0.00699301	p__Actinobacteria;s__Mycolicibacterium_thermoresistibile
Taxon00355	0	1	0	0.688383	0.001998	p__Actinobacteria;s__Mycolicibacterium_tusciae
Taxon00368	0	0	1	0.746329	0.001998	p__Actinobacteria;s__Nocardia_cyriacigeorgica
Taxon00378	0	1	0	0.412566	0.133866	p__Actinobacteria;s__Nocardia_mikamii
Taxon00417	0	1	0	0.601677	0.040959	p__Actinobacteria;s__Rhodococcus_pyridinivorans
Taxon00420	0	1	0	0.562022	0.0659341	p__Actinobacteria;s__Rhodococcus_rhodochrous
Taxon00456	0	0	1	0.33662	0.430569	p__Actinobacteria;s__Frankia_inefficax
Taxon00460	1	0	0	0.567323	0.0609391	p__Actinobacteria;s__Jatrophihabitans_endophyticus
Taxon00468	1	1	0	0.337195	0.420579	p__Actinobacteria;s__Geodermatophilus_obscurus
Taxon00502	0	1	0	0.607876	0.021978	p__Actinobacteria;s__Actinotalea_ferrariae
Taxon00504	0	1	0	0.618545	0.010989	p__Actinobacteria;s__Cellulomonas_carbonis
Taxon00564	1	1	0	0.43178	0.255744	p__Actinobacteria;s__Knoellia_aerolata
Taxon00572	0	1	1	0.345685	0.40959	p__Actinobacteria;s__Phycicoccus_cremeus
Taxon00587	0	1	1	0.757222	0.00499501	p__Actinobacteria;s__Agrococcus_baldri
Taxon00588	0	0	1	0.768551	0.000999001	p__Actinobacteria;s__Agrococcus_carbonis
Taxon00589	0	1	1	0.646301	0.014985	p__Actinobacteria;s__Agrococcus_casei
Taxon00592	0	0	1	0.741579	0.003996	p__Actinobacteria;s__Agromyces_aureus
Taxon00593	0	0	1	0.751577	0.001998	p__Actinobacteria;s__Agromyces_cerinus
Taxon00594	0	1	1	0.743148	0.00499501	p__Actinobacteria;s__Agromyces_flavus
Taxon00602	0	0	1	0.763761	0.000999001	p__Actinobacteria;s__Clavibacter_michiganensis
Taxon00603	0	0	1	0.744794	0.00599401	p__Actinobacteria;s__Cnuibacter_physcomitrellae
Taxon00622	0	0	1	0.742909	0.000999001	p__Actinobacteria;s__Herbiconiux_solani
Taxon00624	0	1	1	0.821629	0.000999001	p__Actinobacteria;s__Humibacter_sp._BT305
Taxon00625	0	1	1	0.770187	0.001998	p__Actinobacteria;s__Leifsonia_aquatica
Taxon00626	0	1	1	0.687046	0.022977	p__Actinobacteria;s__Leifsonia_rubra
Taxon00627	0	1	1	0.782179	0.001998	p__Actinobacteria;s__Leifsonia_sp._21MFCrub1.1
Taxon00628	0	0	1	0.751779	0.001998	p__Actinobacteria;s__Leifsonia_xyli
Taxon00635	0	1	1	0.862762	0.000999001	p__Actinobacteria;s__Lysinimonas_sp._2DFWR-13
Taxon00638	0	1	1	0.678508	0.015984	p__Actinobacteria;s__Microbacterium_barkeri
Taxon00642	0	1	1	0.592115	0.042957	p__Actinobacteria;s__Microbacterium_ginsengisoli
Taxon00643	0	1	1	0.66347	0.018981	p__Actinobacteria;s__Microbacterium_gubbeenense
Taxon00644	0	0	1	0.782336	0.001998	p__Actinobacteria;s__Microbacterium_hominis
Taxon00645	0	0	1	0.720108	0.002997	p__Actinobacteria;s__Microbacterium_humi
Taxon00664	0	0	1	0.929181	0.001998	p__Actinobacteria;s__Microbacterium_sp._No._7
Taxon00671	1	0	1	0.347351	0.475524	p__Actinobacteria;s__Microbacterium_trichothecenolyticum
Taxon00673	0	0	1	0.717176	0.00499501	p__Actinobacteria;s__Microcella_alkaliphila
Taxon00674	0	0	1	0.729028	0.00699301	p__Actinobacteria;s__Microterricola_viridarii
Taxon00691	0	0	1	0.744519	0.001998	p__Actinobacteria;s__Salinibacterium_sp._CGMCC_1.16371
Taxon00721	0	0	1	0.920216	0.001998	p__Actinobacteria;s__Glutamicibacter_nicotianae
Taxon00731	1	0	0	0.502681	0.196803	p__Actinobacteria;s__Micrococcus_luteus
Taxon00739	0	1	0	0.523667	0.102897	p__Actinobacteria;s__Paeniglutamicibacter_gangotriensis
Taxon00755	1	0	0	0.375007	0.422577	p__Actinobacteria;s__Cellulosimicrobium_cellulans
Taxon00768	1	0	0	0.455935	0.180819	p__Actinobacteria;s__Actinocatenispora_sera
Taxon00769	1	1	0	0.510737	0.153846	p__Actinobacteria;s__Actinoplanes_awajinensis
Taxon00770	1	1	0	0.663839	0.022977	p__Actinobacteria;s__Actinoplanes_derwentensis
Taxon00771	1	1	0	0.545808	0.0909091	p__Actinobacteria;s__Actinoplanes_friuliensis
Taxon00772	1	0	0	0.560001	0.114885	p__Actinobacteria;s__Actinoplanes_globisporus
Taxon00773	1	1	0	0.634727	0.035964	p__Actinobacteria;s__Actinoplanes_missouriensis
Taxon00774	1	1	0	0.589845	0.0659341	p__Actinobacteria;s__Actinoplanes_philippinensis
Taxon00775	1	1	0	0.62968	0.03996	p__Actinobacteria;s__Actinoplanes_rectilineatus
Taxon00776	1	0	0	0.459868	0.217782	p__Actinobacteria;s__Actinoplanes_regularis
Taxon00777	1	1	0	0.662785	0.02997	p__Actinobacteria;s__Actinoplanes_sp._N902-109
Taxon00778	1	1	0	0.673422	0.01998	p__Actinobacteria;s__Actinoplanes_teichomyceticus
Taxon00779	1	1	0	0.664858	0.021978	p__Actinobacteria;s__Actinoplanes_utahensis
Taxon00780	1	1	0	0.381251	0.344655	p__Actinobacteria;s__Asanoa_ishikariensis
Taxon00782	1	1	0	0.78785	0.002997	p__Actinobacteria;s__Catenuloplanes_japonicus
Taxon00783	1	1	0	0.656043	0.026973	p__Actinobacteria;s__Couchioplanes_caeruleus
Taxon00784	0	1	1	0.604329	0.037962	p__Actinobacteria;s__Dactylosporangium_aurantiacum
Taxon00785	0	1	0	0.229902	0.725275	p__Actinobacteria;s__Hamadaea_tsunoensis
Taxon00787	1	0	0	0.379992	0.36963	p__Actinobacteria;s__Micromonospora_aurantiaca
Taxon00788	1	0	0	0.188965	0.792208	p__Actinobacteria;s__Micromonospora_auratinigra
Taxon00789	1	1	0	0.384375	0.372627	p__Actinobacteria;s__Micromonospora_avicenniae
Taxon00790	1	1	0	0.547622	0.105894	p__Actinobacteria;s__Micromonospora_carbonacea
Taxon00791	1	0	0	0.101146	0.915085	p__Actinobacteria;s__Micromonospora_chersina
Taxon00794	1	1	0	0.46504	0.193806	p__Actinobacteria;s__Micromonospora_coxensis
Taxon00796	1	1	0	0.406943	0.297702	p__Actinobacteria;s__Micromonospora_echinaurantiaca
Taxon00797	1	1	0	0.454527	0.217782	p__Actinobacteria;s__Micromonospora_echinofusca
Taxon00799	1	0	0	0.196424	0.761239	p__Actinobacteria;s__Micromonospora_inositola
Taxon00801	1	1	0	0.56157	0.0879121	p__Actinobacteria;s__Micromonospora_krabiensis
Taxon00803	1	1	0	0.132414	0.895105	p__Actinobacteria;s__Micromonospora_narathiwatensis
Taxon00804	1	1	0	0.551549	0.0939061	p__Actinobacteria;s__Micromonospora_nigra
Taxon00806	1	1	0	0.390901	0.347652	p__Actinobacteria;s__Micromonospora_pattaloongensis
Taxon00808	1	1	0	0.457952	0.213786	p__Actinobacteria;s__Micromonospora_purpureochromogenes
Taxon00809	1	0	0	0.25442	0.666334	p__Actinobacteria;s__Micromonospora_rhizosphaerae
Taxon00810	0	1	0	0.324424	0.484515	p__Actinobacteria;s__Micromonospora_rifamycinica
Taxon00811	1	1	0	0.285546	0.576424	p__Actinobacteria;s__Micromonospora_rosaria
Taxon00813	1	1	0	0.4383	0.228771	p__Actinobacteria;s__Micromonospora_siamensis
Taxon00814	1	1	0	0.40312	0.317682	p__Actinobacteria;s__Micromonospora_sp._B006
Taxon00816	1	1	0	0.211063	0.748252	p__Actinobacteria;s__Micromonospora_sp._WMMA2032
Taxon00817	1	0	0	0.111839	0.942058	p__Actinobacteria;s__Micromonospora_tulbaghiae
Taxon00818	1	0	0	0.249193	0.631369	p__Actinobacteria;s__Micromonospora_viridifaciens
Taxon00823	1	1	0	0.59553	0.0569431	p__Actinobacteria;s__Plantactinospora_sp._KBS50
Taxon00826	1	0	0	0.411384	0.298701	p__Actinobacteria;s__Verrucosispora_maris
Taxon00830	1	0	0	0.54927	0.0999001	p__Actinobacteria;s__Nakamurella_multipartita
Taxon00844	0	1	0	0.637526	0.017982	p__Actinobacteria;s__Kribbella_catacumbae
Taxon00845	0	1	0	0.591179	0.0519481	p__Actinobacteria;s__Kribbella_flavida
Taxon00846	1	1	0	0.0793839	0.969031	p__Actinobacteria;s__Marmoricola_aequoreus
Taxon00853	0	1	0	0.71903	0.010989	p__Actinobacteria;s__Nocardioides_halotolerans
Taxon00856	0	1	0	0.619206	0.044955	p__Actinobacteria;s__Nocardioides_lianchengensis
Taxon00859	0	1	0	0.573215	0.0879121	p__Actinobacteria;s__Nocardioides_sp._603
Taxon00861	0	1	1	0.779759	0.00699301	p__Actinobacteria;s__Nocardioides_sp._CF8
Taxon00862	0	1	1	0.654802	0.01998	p__Actinobacteria;s__Nocardioides_sp._JS614
Taxon00863	0	1	1	0.671553	0.023976	p__Actinobacteria;s__Nocardioides_szechwanensis
Taxon00864	0	1	0	0.560227	0.0639361	p__Actinobacteria;s__Nocardioides_terrae
Taxon00873	1	0	0	0.519698	0.00599401	p__Actinobacteria;s__Cutibacterium_acnes
Taxon00877	1	0	0	0.573395	0.0599401	p__Actinobacteria;s__Granulicoccus_phenolivorans
Taxon00882	1	0	0	0.691346	0.026973	p__Actinobacteria;s__Propionibacterium_cyclohexanicum
Taxon00909	0	1	0	0.843204	0.000999001	p__Actinobacteria;s__Allokutzneria_albata
Taxon00911	1	1	0	0.21939	0.714286	p__Actinobacteria;s__Amycolatopsis_australiensis
Taxon00912	0	0	1	0.175456	0.889111	p__Actinobacteria;s__Amycolatopsis_balhimycina
Taxon00919	0	0	1	0.281891	0.759241	p__Actinobacteria;s__Amycolatopsis_mediterranei
Taxon00944	1	1	0	0.417322	0.260739	p__Actinobacteria;s__Pseudonocardia_autotrophica
Taxon00945	0	1	0	0.732393	0.000999001	p__Actinobacteria;s__Pseudonocardia_dioxanivorans
Taxon00953	1	0	1	0.195981	0.812188	p__Actinobacteria;s__Saccharomonospora_azurea
Taxon00959	0	1	1	0.772977	0.00699301	p__Actinobacteria;s__Saccharomonospora_viridis
Taxon00963	1	1	0	0.635857	0.035964	p__Actinobacteria;s__Saccharopolyspora_jiangxiensis
Taxon00964	0	1	0	0.648218	0.00499501	p__Actinobacteria;s__Saccharopolyspora_rectivirgula
Taxon00986	1	0	1	0.616184	0.040959	p__Actinobacteria;s__Streptomyces_acidiscabies
Taxon00987	1	0	0	0.594854	0.046953	p__Actinobacteria;s__Streptomyces_actuosus
Taxon00989	1	0	0	0.455321	0.208791	p__Actinobacteria;s__Streptomyces_albidoflavus
Taxon00991	1	0	0	0.686704	0.016983	p__Actinobacteria;s__Streptomyces_alboflavus
Taxon00993	1	0	0	0.751477	0.002997	p__Actinobacteria;s__Streptomyces_albus
Taxon00995	1	0	0	0.595943	0.046953	p__Actinobacteria;s__Streptomyces_ambofaciens
Taxon00996	1	0	1	0.648136	0.027972	p__Actinobacteria;s__Streptomyces_antibioticus
Taxon00998	1	0	0	0.691327	0.002997	p__Actinobacteria;s__Streptomyces_atratus
Taxon01000	1	0	1	0.631474	0.031968	p__Actinobacteria;s__Streptomyces_aurantiacus
Taxon01003	1	0	0	0.542637	0.0879121	p__Actinobacteria;s__Streptomyces_avermitilis
Taxon01006	1	0	1	0.536042	0.0859141	p__Actinobacteria;s__Streptomyces_bingchenggensis
Taxon01009	0	0	1	0.453455	0.220779	p__Actinobacteria;s__Streptomyces_canus
Taxon01011	1	0	0	0.79672	0.001998	p__Actinobacteria;s__Streptomyces_cattleya
Taxon01013	1	0	0	0.53517	0.0989011	p__Actinobacteria;s__Streptomyces_chartreusis
Taxon01017	1	0	1	0.498026	0.153846	p__Actinobacteria;s__Streptomyces_collinus
Taxon01019	1	0	1	0.596258	0.0589411	p__Actinobacteria;s__Streptomyces_davaonensis
Taxon01020	1	0	1	0.541098	0.0679321	p__Actinobacteria;s__Streptomyces_dengpaensis
Taxon01022	1	0	1	0.600459	0.0529471	p__Actinobacteria;s__Streptomyces_flavovariabilis
Taxon01023	1	0	0	0.679046	0.023976	p__Actinobacteria;s__Streptomyces_formicae
Taxon01025	1	0	1	0.618921	0.031968	p__Actinobacteria;s__Streptomyces_fulvoviolaceus
Taxon01026	1	0	1	0.505791	0.153846	p__Actinobacteria;s__Streptomyces_fungicidicus
Taxon01029	1	0	0	0.621483	0.034965	p__Actinobacteria;s__Streptomyces_glaucescens
Taxon01030	1	1	0	0.468318	0.217782	p__Actinobacteria;s__Streptomyces_glauciniger
Taxon01033	1	0	0	0.668928	0.013986	p__Actinobacteria;s__Streptomyces_griseoaurantiacus
Taxon01034	1	0	0	0.596831	0.041958	p__Actinobacteria;s__Streptomyces_griseochromogenes
Taxon01035	1	0	0	0.575706	0.0659341	p__Actinobacteria;s__Streptomyces_griseofuscus
Taxon01037	1	0	1	0.613825	0.045954	p__Actinobacteria;s__Streptomyces_griseoruber
Taxon01038	0	0	1	0.55445	0.0639361	p__Actinobacteria;s__Streptomyces_griseorubiginosus
Taxon01042	1	0	0	0.837306	0.000999001	p__Actinobacteria;s__Streptomyces_hokutonensis
Taxon01043	1	0	0	0.527668	0.106893	p__Actinobacteria;s__Streptomyces_hundungensis
Taxon01044	1	0	0	0.619736	0.026973	p__Actinobacteria;s__Streptomyces_hygroscopicus
Taxon01046	1	0	1	0.504513	0.0969031	p__Actinobacteria;s__Streptomyces_jeddahensis
Taxon01048	1	0	0	0.555793	0.0569431	p__Actinobacteria;s__Streptomyces_kebangsaanensis
Taxon01052	1	0	1	0.594198	0.047952	p__Actinobacteria;s__Streptomyces_lincolnensis
Taxon01053	1	0	1	0.377862	0.33966	p__Actinobacteria;s__Streptomyces_lividans
Taxon01055	1	0	0	0.728748	0.00699301	p__Actinobacteria;s__Streptomyces_lydicus
Taxon01062	1	0	0	0.518402	0.144855	p__Actinobacteria;s__Streptomyces_nigra
Taxon01063	1	0	0	0.708016	0.00699301	p__Actinobacteria;s__Streptomyces_niveus
Taxon01064	1	0	0	0.453278	0.015984	p__Actinobacteria;s__Streptomyces_nodosus
Taxon01067	1	0	0	0.633002	0.028971	p__Actinobacteria;s__Streptomyces_olivaceus
Taxon01068	1	0	1	0.639244	0.02997	p__Actinobacteria;s__Streptomyces_olivochromogenes
Taxon01070	1	0	1	0.67505	0.022977	p__Actinobacteria;s__Streptomyces_ossamyceticus
Taxon01071	1	0	1	0.595512	0.0639361	p__Actinobacteria;s__Streptomyces_pactum
Taxon01072	1	0	0	0.682733	0.021978	p__Actinobacteria;s__Streptomyces_parvulus
Taxon01074	1	0	0	0.792824	0.001998	p__Actinobacteria;s__Streptomyces_paucisporeus
Taxon01076	1	0	1	0.686051	0.013986	p__Actinobacteria;s__Streptomyces_phaeochromogenes
Taxon01077	1	0	0	0.592977	0.014985	p__Actinobacteria;s__Streptomyces_pluripotens
Taxon01078	1	0	1	0.541874	0.0869131	p__Actinobacteria;s__Streptomyces_prasinopilosus
Taxon01081	1	0	0	0.557622	0.0779221	p__Actinobacteria;s__Streptomyces_puniciscabiei
Taxon01083	1	0	1	0.543918	0.0979021	p__Actinobacteria;s__Streptomyces_qaidamensis
Taxon01086	1	0	0	0.542512	0.0939061	p__Actinobacteria;s__Streptomyces_reticuli
Taxon01089	1	0	0	0.597965	0.045954	p__Actinobacteria;s__Streptomyces_roseochromogenus
Taxon01091	1	0	0	0.721166	0.00899101	p__Actinobacteria;s__Streptomyces_rubidus
Taxon01094	1	0	1	0.644012	0.020979	p__Actinobacteria;s__Streptomyces_scabiei
Taxon01101	1	0	1	0.55937	0.0839161	p__Actinobacteria;s__Streptomyces_sp._3214.6
Taxon01102	0	0	1	0.66926	0.011988	p__Actinobacteria;s__Streptomyces_sp._4F
Taxon01106	0	0	1	0.620202	0.0599401	p__Actinobacteria;s__Streptomyces_sp._CC0208
Taxon01107	1	0	1	0.627966	0.034965	p__Actinobacteria;s__Streptomyces_sp._CCM_MD2014
Taxon01112	0	1	0	0.314879	0.59041	p__Actinobacteria;s__Streptomyces_sp._CdTB01
Taxon01117	1	0	0	0.63349	0.038961	p__Actinobacteria;s__Streptomyces_sp._Go-475
Taxon01123	1	0	0	0.674192	0.014985	p__Actinobacteria;s__Streptomyces_sp._P3
Taxon01128	1	0	0	0.640567	0.023976	p__Actinobacteria;s__Streptomyces_sp._SAT1
Taxon01139	1	0	0	0.616224	0.037962	p__Actinobacteria;s__Streptomyces_sp._Z022
Taxon01140	1	0	0	0.567337	0.0809191	p__Actinobacteria;s__Streptomyces_sp._ZFG47
Taxon01146	0	1	1	0.412451	0.287712	p__Actinobacteria;s__Streptomyces_sviceus
Taxon01147	1	0	0	0.700488	0.020979	p__Actinobacteria;s__Streptomyces_thermoautotrophicus
Taxon01149	0	0	1	0.975333	0.001998	p__Actinobacteria;s__Streptomyces_thermovulgaris
Taxon01150	1	0	0	0.740864	0.002997	p__Actinobacteria;s__Streptomyces_tsukubensis
Taxon01151	0	0	1	0.835784	0.001998	p__Actinobacteria;s__Streptomyces_turgidiscabies
Taxon01154	1	0	0	0.741316	0.002997	p__Actinobacteria;s__Streptomyces_venezuelae
Taxon01155	1	0	0	0.713294	0.00999001	p__Actinobacteria;s__Streptomyces_vietnamensis
Taxon01160	1	0	1	0.525706	0.0919081	p__Actinobacteria;s__Streptomyces_viridochromogenes
Taxon01161	1	0	1	0.492051	0.153846	p__Actinobacteria;s__Streptomyces_viridosporus
Taxon01167	1	0	1	0.631554	0.032967	p__Actinobacteria;s__Streptomyces_yerevanensis
Taxon01168	1	0	1	0.571959	0.0619381	p__Actinobacteria;s__Streptomyces_zinciresistens
Taxon01190	0	0	1	0.946657	0.001998	p__Actinobacteria;s__Thermobifida_fusca
Taxon01194	1	0	0	0.514636	0.0939061	p__Actinobacteria;s__Microbispora_rosea
Taxon01195	1	0	0	0.622265	0.035964	p__Actinobacteria;s__Microtetraspora_glauca
Taxon01196	1	0	0	0.62978	0.044955	p__Actinobacteria;s__Microtetraspora_malaysiensis
Taxon01197	1	0	0	0.38806	0.347652	p__Actinobacteria;s__Nonomuraea_candida
Taxon01199	1	0	1	0.269493	0.634366	p__Actinobacteria;s__Nonomuraea_jiangxiensis
Taxon01202	1	0	0	0.23334	0.706294	p__Actinobacteria;s__Nonomuraea_sp._ATCC_55076
Taxon01204	1	0	0	0.600569	0.040959	p__Actinobacteria;s__Planomonospora_sphaerica
Taxon01210	1	0	0	0.448336	0.23976	p__Actinobacteria;s__Thermoactinospora_rubra
Taxon01211	1	1	0	0.623979	0.042957	p__Actinobacteria;s__Actinomadura_amylolytica
Taxon01212	0	1	0	0.734826	0.010989	p__Actinobacteria;s__Actinomadura_atramentaria
Taxon01213	0	1	0	0.830914	0.000999001	p__Actinobacteria;s__Actinomadura_chibensis
Taxon01214	0	1	0	0.805415	0.000999001	p__Actinobacteria;s__Actinomadura_flavalba
Taxon01215	0	1	0	0.836491	0.000999001	p__Actinobacteria;s__Actinomadura_formosensis
Taxon01216	0	1	0	0.787069	0.00599401	p__Actinobacteria;s__Actinomadura_hibisca
Taxon01217	0	1	0	0.783257	0.00599401	p__Actinobacteria;s__Actinomadura_kijaniata
Taxon01218	0	1	0	0.821464	0.002997	p__Actinobacteria;s__Actinomadura_latina
Taxon01219	0	1	0	0.836396	0.000999001	p__Actinobacteria;s__Actinomadura_macra
Taxon01220	0	1	0	0.840997	0.000999001	p__Actinobacteria;s__Actinomadura_madurae
Taxon01221	0	1	0	0.833749	0.001998	p__Actinobacteria;s__Actinomadura_mexicana
Taxon01222	0	1	0	0.775137	0.000999001	p__Actinobacteria;s__Actinomadura_meyerae
Taxon01223	0	1	0	0.732488	0.010989	p__Actinobacteria;s__Actinomadura_oligospora
Taxon01224	0	1	0	0.830613	0.000999001	p__Actinobacteria;s__Actinomadura_rifamycini
Taxon01225	0	1	0	0.754736	0.00799201	p__Actinobacteria;s__Actinomadura_rubrobrunea
Taxon01226	0	1	0	0.666762	0.026973	p__Actinobacteria;s__Spirillospora_albida
Taxon01227	0	0	1	0.948208	0.001998	p__Actinobacteria;s__Thermomonospora_curvata
Taxon01228	0	0	1	0.90774	0.000999001	p__Actinobacteria;s__Thermostaphylospora_chromogena
Taxon01249	0	1	0	0.911782	0.000999001	p__Actinobacteria;s__Conexibacter_woesei
Taxon01251	0	1	0	0.878989	0.000999001	p__Actinobacteria;s__Patulibacter_medicamentivorans
Taxon01253	0	1	0	0.552027	0.0889111	p__Actinobacteria;s__Solirubrobacter_soli
Taxon01307	0	0	1	0.233068	0.694306	p__Bacteroidetes;s__Niastella_koreensis
Taxon01309	0	1	1	0.681417	0.017982	p__Bacteroidetes;s__Niastella_vici
Taxon01317	0	1	1	0.587588	0.047952	p__Bacteroidetes;s__Chryseolinea_serpens
Taxon01333	0	1	1	0.766942	0.001998	p__Bacteroidetes;s__Ohtaekwangia_koreensis
Taxon01444	1	0	0	0.718667	0.012987	p__Chloroflexi;s__Ktedonobacter_racemifer
Taxon01449	0	0	1	0.946543	0.001998	p__Chloroflexi;s__Sphaerobacter_thermophilus
Taxon01510	0	0	1	0.942203	0.001998	p__Firmicutes;s__Bacillus_cereus
Taxon01511	0	0	1	0.959806	0.001998	p__Firmicutes;s__Bacillus_circulans
Taxon01531	0	0	1	0.839651	0.001998	p__Firmicutes;s__Bacillus_licheniformis
Taxon01535	0	0	1	0.964308	0.001998	p__Firmicutes;s__Bacillus_megaterium
Taxon01553	0	0	1	0.965394	0.001998	p__Firmicutes;s__Bacillus_subtilis
Taxon01554	0	1	1	0.731342	0.00499501	p__Firmicutes;s__Bacillus_thermoamylovorans
Taxon01555	0	0	1	0.161822	0.838162	p__Firmicutes;s__Bacillus_thuringiensis
Taxon01575	0	0	1	0.899806	0.001998	p__Firmicutes;s__Geobacillus_thermodenitrificans
Taxon01576	0	0	1	0.888671	0.001998	p__Firmicutes;s__Geobacillus_thermoleovorans
Taxon01597	0	0	1	0.925494	0.001998	p__Firmicutes;s__Quasibacillus_thermotolerans
Taxon01643	0	0	1	0.938106	0.001998	p__Firmicutes;s__Thermobacillus_composti
Taxon01652	0	0	1	0.967435	0.001998	p__Firmicutes;s__Ureibacillus_thermosphaericus
Taxon01656	0	1	0	0.143958	1	p__Firmicutes;s__Staphylococcus_aureus
Taxon01664	0	0	1	0.71632	0.001998	p__Firmicutes;s__Staphylococcus_simulans
Taxon01668	0	1	1	0.63725	0.016983	p__Firmicutes;s__Novibacillus_thermophilus
Taxon01669	0	0	1	0.881254	0.001998	p__Firmicutes;s__Planifilum_fulgidum
Taxon01709	0	0	1	0.973784	0.001998	p__Firmicutes;s__Thermoclostridium_stercorarium
Taxon01728	0	0	1	0.969331	0.001998	p__Firmicutes;s__Symbiobacterium_thermophilum
Taxon01760	0	1	1	0.704623	0.016983	p__Gemmatimonadetes;s__Gemmatimonas_aurantiaca
Taxon01761	0	0	1	0.734505	0.00899101	p__Gemmatimonadetes;s__Gemmatimonas_phototrophica
Taxon01762	0	0	1	0.712271	0.00499501	p__Gemmatimonadetes;s__Gemmatirosa_kalamazoonesis
Taxon01804	0	1	0	0.848971	0.000999001	p__Proteobacteria;s__Polymorphum_gilvum
Taxon01805	0	1	1	0.864724	0.000999001	p__Proteobacteria;s__Caulobacteraceae_bacterium_OTSz_A_272
Taxon01810	1	0	0	0.675342	0.017982	p__Proteobacteria;s__Brevundimonas_abyssalis
Taxon01813	1	0	0	0.232544	0.659341	p__Proteobacteria;s__Brevundimonas_diminuta
Taxon01814	0	0	1	0.441123	0.221778	p__Proteobacteria;s__Brevundimonas_naejangsanensis
Taxon01815	1	1	0	0.514645	0.122877	p__Proteobacteria;s__Brevundimonas_sp._DS20
Taxon01819	1	1	0	0.157091	0.918082	p__Proteobacteria;s__Brevundimonas_vesicularis
Taxon01820	1	1	0	0.607667	0.0499501	p__Proteobacteria;s__Brevundimonas_viscosa
Taxon01821	1	1	0	0.683541	0.016983	p__Proteobacteria;s__Caulobacter_flavus
Taxon01822	1	1	0	0.664317	0.018981	p__Proteobacteria;s__Caulobacter_henricii
Taxon01823	1	1	0	0.614631	0.048951	p__Proteobacteria;s__Caulobacter_mirabilis
Taxon01824	1	1	0	0.573493	0.0839161	p__Proteobacteria;s__Caulobacter_segnis
Taxon01825	1	1	0	0.613097	0.0559441	p__Proteobacteria;s__Caulobacter_sp._K31
Taxon01826	1	1	0	0.420302	0.273726	p__Proteobacteria;s__Caulobacter_vibrioides
Taxon01827	1	1	0	0.630774	0.020979	p__Proteobacteria;s__Phenylobacterium_immobile
Taxon01828	1	1	0	0.475096	0.187812	p__Proteobacteria;s__Phenylobacterium_sp._HYN0004
Taxon01829	0	1	0	0.478795	0.166833	p__Proteobacteria;s__Phenylobacterium_zucineum
Taxon01842	0	1	0	0.686448	0.014985	p__Proteobacteria;s__Amphiplicatus_metriothermophilus
Taxon01847	0	1	0	0.828893	0.002997	p__Proteobacteria;s__Bauldia_litoralis
Taxon01848	0	1	0	0.75968	0.003996	p__Proteobacteria;s__Hartmannibacter_diazotrophicus
Taxon01849	0	1	1	0.831756	0.003996	p__Proteobacteria;s__Methylobrevis_pamukkalensis
Taxon01851	0	1	1	0.719524	0.00699301	p__Proteobacteria;s__Methyloceanibacter_marginalis
Taxon01855	0	1	1	0.925552	0.000999001	p__Proteobacteria;s__Methyloceanibacter_superfactus
Taxon01857	0	1	1	0.87627	0.000999001	p__Proteobacteria;s__Pseudorhodoplanes_sinuspersici
Taxon01858	0	1	0	0.736974	0.000999001	p__Proteobacteria;s__Aurantimonas_manganoxydans
Taxon01861	0	1	0	0.600677	0.0519481	p__Proteobacteria;s__Aureimonas_altamirensis
Taxon01864	0	1	0	0.785337	0.000999001	p__Proteobacteria;s__Aureimonas_ureilytica
Taxon01868	0	1	0	0.737421	0.00799201	p__Proteobacteria;s__Martelella_mediterranea
Taxon01869	0	1	1	0.713336	0.00799201	p__Proteobacteria;s__Martelella_sp._AD-3
Taxon01873	1	1	0	0.292961	0.544456	p__Proteobacteria;s__Methylocapsa_acidiphila
Taxon01876	0	1	0	0.587776	0.040959	p__Proteobacteria;s__Methylocella_silvestris
Taxon01877	1	1	0	0.320805	0.522478	p__Proteobacteria;s__Methyloferula_stellata
Taxon01878	0	1	0	0.435773	0.267732	p__Proteobacteria;s__Rhodoblastus_acidophilus
Taxon01879	0	1	0	0.506407	0.11988	p__Proteobacteria;s__Bradyrhizobiaceae_bacterium_SG-6C
Taxon01880	0	1	1	0.727645	0.00899101	p__Proteobacteria;s__Afipia_birgiae
Taxon01881	0	1	1	0.662823	0.023976	p__Proteobacteria;s__Afipia_broomeae
Taxon01882	0	1	1	0.346271	0.425574	p__Proteobacteria;s__Afipia_clevelandensis
Taxon01883	1	1	0	0.607306	0.031968	p__Proteobacteria;s__Afipia_felis
Taxon01884	1	1	0	0.308889	0.548452	p__Proteobacteria;s__Afipia_sp._GAS231
Taxon01885	0	1	1	0.800752	0.000999001	p__Proteobacteria;s__Bosea_lupini
Taxon01886	0	1	1	0.728324	0.00799201	p__Proteobacteria;s__Bosea_robiniae
Taxon01887	0	1	1	0.815669	0.000999001	p__Proteobacteria;s__Bosea_sp._AS-1
Taxon01888	0	1	1	0.582954	0.0619381	p__Proteobacteria;s__Bosea_sp._PAMC_26642
Taxon01889	0	1	1	0.82684	0.000999001	p__Proteobacteria;s__Bosea_sp._RAC05
Taxon01890	0	1	1	0.61273	0.031968	p__Proteobacteria;s__Bosea_thiooxidans
Taxon01891	0	1	1	0.847486	0.000999001	p__Proteobacteria;s__Bosea_vaviloviae
Taxon01892	0	0	1	0.199625	0.964036	p__Proteobacteria;s__Bradyrhizobium_diazoefficiens
Taxon01893	0	1	0	0.572352	0.0699301	p__Proteobacteria;s__Bradyrhizobium_elkanii
Taxon01894	0	1	0	0.629091	0.034965	p__Proteobacteria;s__Bradyrhizobium_erythrophlei
Taxon01895	0	1	0	0.529807	0.0849151	p__Proteobacteria;s__Bradyrhizobium_icense
Taxon01896	0	1	0	0.542809	0.0939061	p__Proteobacteria;s__Bradyrhizobium_japonicum
Taxon01897	0	1	0	0.570071	0.0509491	p__Proteobacteria;s__Bradyrhizobium_lablabi
Taxon01898	1	1	0	0.524567	0.115884	p__Proteobacteria;s__Bradyrhizobium_neotropicale
Taxon01899	0	1	0	0.524804	0.128871	p__Proteobacteria;s__Bradyrhizobium_oligotrophicum
Taxon01900	0	1	0	0.499444	0.140859	p__Proteobacteria;s__Bradyrhizobium_ottawaense
Taxon01901	1	1	0	0.615147	0.03996	p__Proteobacteria;s__Bradyrhizobium_sp.
Taxon01902	0	1	0	0.698436	0.00599401	p__Proteobacteria;s__Bradyrhizobium_sp._2_39S1MB
Taxon01903	0	1	0	0.604989	0.00799201	p__Proteobacteria;s__Bradyrhizobium_sp._3_85S1MB
Taxon01904	0	1	0	0.625094	0.030969	p__Proteobacteria;s__Bradyrhizobium_sp._BTAi1
Taxon01905	0	1	0	0.424802	0.24975	p__Proteobacteria;s__Bradyrhizobium_sp._CCGE-LA001
Taxon01906	0	1	0	0.620965	0.042957	p__Proteobacteria;s__Bradyrhizobium_sp._ORS_278
Taxon01907	0	1	0	0.708915	0.00699301	p__Proteobacteria;s__Bradyrhizobium_sp._ORS_285
Taxon01908	1	1	0	0.417568	0.263736	p__Proteobacteria;s__Bradyrhizobium_sp._ORS_3257
Taxon01909	0	1	0	0.5248	0.0569431	p__Proteobacteria;s__Bradyrhizobium_sp._S23321
Taxon01910	0	1	0	0.616962	0.040959	p__Proteobacteria;s__Bradyrhizobium_sp._SK17
Taxon01911	0	1	0	0.699372	0.00799201	p__Proteobacteria;s__Bradyrhizobium_sp._WSM471
Taxon01912	0	1	1	0.542977	0.0679321	p__Proteobacteria;s__Bradyrhizobium_valentinum
Taxon01913	1	0	0	0.581632	0.032967	p__Proteobacteria;s__Nitrobacter_hamburgensis
Taxon01914	1	0	0	0.476768	0.114885	p__Proteobacteria;s__Nitrobacter_vulgaris
Taxon01915	1	0	0	0.415078	0.263736	p__Proteobacteria;s__Nitrobacter_winogradskyi
Taxon01916	1	0	0	0.281453	0.577423	p__Proteobacteria;s__Oligotropha_carboxidovorans
Taxon01917	0	1	0	0.636104	0.025974	p__Proteobacteria;s__Rhodopseudomonas_palustris
Taxon01918	0	1	0	0.479527	0.181818	p__Proteobacteria;s__Tardiphaga_robiniae
Taxon01919	0	1	1	0.829779	0.00599401	p__Proteobacteria;s__Variibacter_gotjawalensis
Taxon01920	1	0	1	0.262134	0.654346	p__Proteobacteria;s__Brucella_abortus
Taxon01926	0	1	1	0.514613	0.128871	p__Proteobacteria;s__Ochrobactrum_anthropi
Taxon01931	0	1	1	0.867761	0.000999001	p__Proteobacteria;s__Chelatococcus_sambhunathii
Taxon01932	0	0	1	0.774495	0.00799201	p__Proteobacteria;s__Chelatococcus_sp._CO-6
Taxon01933	0	1	0	0.7682	0.001998	p__Proteobacteria;s__Breoghania_sp._L-A4
Taxon01936	0	1	1	0.829064	0.000999001	p__Proteobacteria;s__Blastochloris_viridis
Taxon01940	0	1	0	0.427303	0.264735	p__Proteobacteria;s__Devosia_enhydra
Taxon01942	0	1	0	0.562817	0.0809191	p__Proteobacteria;s__Devosia_geojensis
Taxon01943	0	1	0	0.331806	0.47952	p__Proteobacteria;s__Devosia_insulae
Taxon01944	0	0	1	0.746475	0.00699301	p__Proteobacteria;s__Devosia_limi
Taxon01947	0	1	0	0.455088	0.21978	p__Proteobacteria;s__Devosia_riboflavina
Taxon01949	0	1	0	0.274879	0.641359	p__Proteobacteria;s__Devosia_sp._A16
Taxon01950	0	1	0	0.6257	0.045954	p__Proteobacteria;s__Devosia_sp._H5989
Taxon01951	0	1	0	0.243762	0.689311	p__Proteobacteria;s__Devosia_sp._I507
Taxon01954	0	1	1	0.412459	0.322677	p__Proteobacteria;s__Hyphomicrobium_denitrificans
Taxon01955	0	1	1	0.895483	0.000999001	p__Proteobacteria;s__Hyphomicrobium_facile
Taxon01956	0	1	1	0.817353	0.000999001	p__Proteobacteria;s__Hyphomicrobium_nitrativorans
Taxon01957	0	1	1	0.844885	0.001998	p__Proteobacteria;s__Hyphomicrobium_sp._MC1
Taxon01958	0	1	0	0.74769	0.002997	p__Proteobacteria;s__Hyphomicrobium_sulfonivorans
Taxon01959	0	1	0	0.720655	0.002997	p__Proteobacteria;s__Hyphomicrobium_zavarzinii
Taxon01962	0	1	1	0.70595	0.010989	p__Proteobacteria;s__Pelagibacterium_luteolum
Taxon01963	0	1	0	0.746545	0.00699301	p__Proteobacteria;s__Prosthecomicrobium_hirschii
Taxon01964	0	1	0	0.658855	0.00799201	p__Proteobacteria;s__Rhodomicrobium_sp._R_RK_3
Taxon01965	0	1	0	0.713979	0.00699301	p__Proteobacteria;s__Rhodomicrobium_vannielii
Taxon01966	0	1	0	0.812984	0.000999001	p__Proteobacteria;s__Rhodoplanes_sp._Z2-YC6860
Taxon01968	0	1	1	0.679447	0.015984	p__Proteobacteria;s__Methylobacterium_brachiatum
Taxon01969	0	1	0	0.654982	0.016983	p__Proteobacteria;s__Methylobacterium_currus
Taxon01971	0	1	1	0.66953	0.010989	p__Proteobacteria;s__Methylobacterium_nodulans
Taxon01980	0	1	1	0.79599	0.000999001	p__Proteobacteria;s__Methylobacterium_sp._4-46
Taxon01983	1	0	0	0.417836	0.27972	p__Proteobacteria;s__Methylobacterium_sp._DM1
Taxon01985	0	1	1	0.845611	0.000999001	p__Proteobacteria;s__Methylorubrum_extorquens
Taxon01986	0	1	1	0.54622	0.0989011	p__Proteobacteria;s__Methylorubrum_populi
Taxon01988	0	1	0	0.668048	0.015984	p__Proteobacteria;s__Microvirga_guangxiensis
Taxon01989	0	1	0	0.439714	0.241758	p__Proteobacteria;s__Microvirga_lotononidis
Taxon01990	0	1	1	0.749239	0.00499501	p__Proteobacteria;s__Microvirga_massiliensis
Taxon01991	0	1	1	0.59887	0.0539461	p__Proteobacteria;s__Microvirga_ossetica
Taxon01992	0	1	0	0.79517	0.002997	p__Proteobacteria;s__Microvirga_sp._17_mud_1-3
Taxon01993	0	1	1	0.708362	0.014985	p__Proteobacteria;s__Microvirga_vignae
Taxon01995	1	1	0	0.464213	0.208791	p__Proteobacteria;s__Methylocystis_bryophila
Taxon01996	1	1	0	0.624582	0.035964	p__Proteobacteria;s__Methylocystis_parvus
Taxon01997	0	1	1	0.649987	0.030969	p__Proteobacteria;s__Methylocystis_rosea
Taxon01998	0	1	0	0.647353	0.014985	p__Proteobacteria;s__Methylocystis_sp._SC2
Taxon01999	0	1	0	0.654645	0.027972	p__Proteobacteria;s__Methylosinus_trichosporium
Taxon02000	0	1	0	0.680637	0.016983	p__Proteobacteria;s__Pleomorphomonas_koreensis
Taxon02003	0	1	1	0.918335	0.000999001	p__Proteobacteria;s__Aminobacter_aminovorans
Taxon02004	0	1	1	0.84437	0.000999001	p__Proteobacteria;s__Aminobacter_sp._MSH1
Taxon02005	0	1	1	0.812536	0.000999001	p__Proteobacteria;s__Aquamicrobium_aerolatum
Taxon02006	0	1	1	0.634701	0.024975	p__Proteobacteria;s__Aquamicrobium_defluvii
Taxon02007	0	1	1	0.756701	0.000999001	p__Proteobacteria;s__Chelativorans_sp._BNC1
Taxon02008	0	1	1	0.708165	0.011988	p__Proteobacteria;s__Hoeflea_olei
Taxon02011	0	1	1	0.861587	0.000999001	p__Proteobacteria;s__Mesorhizobium_alhagi
Taxon02012	0	0	1	0.731134	0.00499501	p__Proteobacteria;s__Mesorhizobium_amorphae
Taxon02013	0	1	1	0.859551	0.000999001	p__Proteobacteria;s__Mesorhizobium_australicum
Taxon02014	0	1	1	0.827381	0.000999001	p__Proteobacteria;s__Mesorhizobium_ciceri
Taxon02015	0	0	1	0.222524	0.711289	p__Proteobacteria;s__Mesorhizobium_huakuii
Taxon02016	0	1	1	0.432963	0.220779	p__Proteobacteria;s__Mesorhizobium_japonicum
Taxon02017	1	0	1	0.160698	0.809191	p__Proteobacteria;s__Mesorhizobium_loti
Taxon02018	0	1	1	0.894726	0.000999001	p__Proteobacteria;s__Mesorhizobium_oceanicum
Taxon02019	0	1	1	0.676623	0.012987	p__Proteobacteria;s__Mesorhizobium_opportunistum
Taxon02020	0	1	0	0.450392	0.198801	p__Proteobacteria;s__Mesorhizobium_plurifarium
Taxon02021	0	1	1	0.773974	0.002997	p__Proteobacteria;s__Mesorhizobium_sp._DCY119
Taxon02024	0	1	1	0.575183	0.0779221	p__Proteobacteria;s__Nitratireductor_basaltis
Taxon02025	0	1	1	0.799609	0.001998	p__Proteobacteria;s__Nitratireductor_indicus
Taxon02026	0	1	1	0.834915	0.000999001	p__Proteobacteria;s__Nitratireductor_pacificus
Taxon02027	0	1	1	0.865993	0.000999001	p__Proteobacteria;s__Nitratireductor_soli
Taxon02029	0	1	1	0.779554	0.001998	p__Proteobacteria;s__Paramesorhizobium_deserti
Taxon02031	0	1	1	0.736844	0.00999001	p__Proteobacteria;s__Pseudaminobacter_manganicus
Taxon02032	0	1	1	0.858819	0.000999001	p__Proteobacteria;s__Pseudaminobacter_salicylatoxidans
Taxon02036	0	1	0	0.794042	0.00699301	p__Proteobacteria;s__Agrobacterium_rhizogenes
Taxon02040	0	1	1	0.472797	0.205794	p__Proteobacteria;s__Agrobacterium_tumefaciens
Taxon02042	0	1	1	0.650708	0.025974	p__Proteobacteria;s__Ensifer_adhaerens
Taxon02045	0	1	0	0.885736	0.000999001	p__Proteobacteria;s__Kaistia_adipata
Taxon02046	0	1	1	0.816657	0.002997	p__Proteobacteria;s__Kaistia_granuli
Taxon02047	0	1	0	0.796671	0.000999001	p__Proteobacteria;s__Kaistia_soli
Taxon02050	0	1	1	0.60947	0.041958	p__Proteobacteria;s__Neorhizobium_galegae
Taxon02058	0	1	1	0.684496	0.014985	p__Proteobacteria;s__Rhizobium_etli
Taxon02059	0	1	1	0.848038	0.000999001	p__Proteobacteria;s__Rhizobium_favelukesii
Taxon02063	0	1	1	0.82538	0.002997	p__Proteobacteria;s__Rhizobium_leguminosarum
Taxon02066	0	1	1	0.839084	0.003996	p__Proteobacteria;s__Rhizobium_oryzae
Taxon02068	0	1	1	0.621014	0.0499501	p__Proteobacteria;s__Rhizobium_phaseoli
Taxon02086	0	1	1	0.843561	0.000999001	p__Proteobacteria;s__Shinella_sp._HZN7
Taxon02088	0	1	1	0.863666	0.000999001	p__Proteobacteria;s__Sinorhizobium_fredii
Taxon02090	0	1	1	0.372674	0.357642	p__Proteobacteria;s__Sinorhizobium_meliloti
Taxon02095	0	1	0	0.698827	0.010989	p__Proteobacteria;s__Afifella_pfennigii
Taxon02096	0	1	1	0.763338	0.00599401	p__Proteobacteria;s__Amorphus_coralli
Taxon02099	0	1	1	0.806648	0.002997	p__Proteobacteria;s__Lutibaculum_baratangense
Taxon02100	0	1	0	0.762276	0.001998	p__Proteobacteria;s__Parvibaculum_lavamentivorans
Taxon02101	0	1	0	0.687886	0.018981	p__Proteobacteria;s__Roseospirillum_parvum
Taxon02102	0	1	0	0.554692	0.0829171	p__Proteobacteria;s__Tepidicaulis_marinus
Taxon02103	0	1	1	0.850771	0.000999001	p__Proteobacteria;s__Salinarimonas_rosea
Taxon02104	0	1	1	0.695845	0.017982	p__Proteobacteria;s__Ancylobacter_rudongensis
Taxon02105	0	1	0	0.682445	0.017982	p__Proteobacteria;s__Azorhizobium_caulinodans
Taxon02106	0	1	0	0.445785	0.258741	p__Proteobacteria;s__Azorhizobium_doebereinerae
Taxon02107	0	1	0	0.477416	0.168831	p__Proteobacteria;s__Pseudolabrys_taiwanensis
Taxon02108	0	1	0	0.776858	0.001998	p__Proteobacteria;s__Pseudoxanthobacter_soli
Taxon02109	0	1	1	0.761636	0.003996	p__Proteobacteria;s__Starkeya_novella
Taxon02110	0	1	1	0.788186	0.002997	p__Proteobacteria;s__Xanthobacter_autotrophicus
Taxon02229	0	0	1	0.727858	0.00899101	p__Proteobacteria;s__Pannonibacter_phragmitetus
Taxon02230	0	1	0	0.648879	0.002997	p__Proteobacteria;s__Paracoccus_alcaliphilus
Taxon02233	0	1	0	0.418691	0.283716	p__Proteobacteria;s__Paracoccus_aminovorans
Taxon02251	0	1	1	0.769304	0.002997	p__Proteobacteria;s__Paracoccus_versutus
Taxon02252	0	1	1	0.628031	0.021978	p__Proteobacteria;s__Paracoccus_yeei
Taxon02298	0	1	0	0.834449	0.000999001	p__Proteobacteria;s__Rhodobacter_sp._LPB0142
Taxon02299	1	1	0	0.28262	0.601399	p__Proteobacteria;s__Rhodobacter_sphaeroides
Taxon02399	0	1	1	0.70212	0.010989	p__Proteobacteria;s__Elioraea_tepidiphila
Taxon02400	0	1	0	0.430764	0.254745	p__Proteobacteria;s__Enhydrobacter_aerosaccus
Taxon02401	1	1	0	0.581866	0.0629371	p__Proteobacteria;s__Reyranella_massiliensis
Taxon02415	1	0	0	0.616784	0.025974	p__Proteobacteria;s__Acidisphaera_rubrifaciens
Taxon02416	1	0	0	0.457028	0.198801	p__Proteobacteria;s__Acidisphaera_sp._G45-3
Taxon02419	1	1	0	0.474044	0.170829	p__Proteobacteria;s__Acidomonas_methanolica
Taxon02434	1	0	0	0.489907	0.155844	p__Proteobacteria;s__Komagataeibacter_xylinus
Taxon02440	1	0	0	0.218086	0.791209	p__Proteobacteria;s__Roseomonas_cervicalis
Taxon02443	0	1	1	0.694327	0.00899101	p__Proteobacteria;s__Roseomonas_sp._FDAARGOS_362
Taxon02445	0	1	0	0.306207	0.524476	p__Proteobacteria;s__Rubritepida_flocculans
Taxon02448	0	1	1	0.715562	0.00699301	p__Proteobacteria;s__Geminicoccus_roseus
Taxon02449	0	1	1	0.830236	0.002997	p__Proteobacteria;s__Azospirillum_brasilense
Taxon02450	0	1	1	0.83374	0.000999001	p__Proteobacteria;s__Azospirillum_halopraeferens
Taxon02452	0	1	1	0.673024	0.013986	p__Proteobacteria;s__Azospirillum_lipoferum
Taxon02453	0	1	1	0.587411	0.0539461	p__Proteobacteria;s__Azospirillum_sp._CFH_70021
Taxon02455	0	1	1	0.66303	0.00999001	p__Proteobacteria;s__Azospirillum_sp._TSH58
Taxon02463	0	1	1	0.795827	0.000999001	p__Proteobacteria;s__Inquilinus_limosus
Taxon02468	0	1	0	0.628776	0.035964	p__Proteobacteria;s__Magnetospirillum_gryphiswaldense
Taxon02476	0	1	0	0.671915	0.014985	p__Proteobacteria;s__Nitrospirillum_amazonense
Taxon02480	0	1	1	0.816575	0.000999001	p__Proteobacteria;s__Oceanibaculum_indicum
Taxon02481	0	1	0	0.662169	0.017982	p__Proteobacteria;s__Oceanibaculum_pacificum
Taxon02485	0	1	1	0.82967	0.000999001	p__Proteobacteria;s__Rhodospirillum_centenum
Taxon02488	0	1	1	0.752369	0.001998	p__Proteobacteria;s__Skermanella_aerolata
Taxon02489	0	1	0	0.685081	0.017982	p__Proteobacteria;s__Skermanella_stibiiresistens
Taxon02490	0	1	1	0.755683	0.002997	p__Proteobacteria;s__Thalassobaculum_salexigens
Taxon02498	0	1	1	0.789786	0.000999001	p__Proteobacteria;s__Tistlia_consotensis
Taxon02499	0	1	0	0.84424	0.001998	p__Proteobacteria;s__Tistrella_mobilis
Taxon02506	0	1	0	0.729759	0.003996	p__Proteobacteria;s__Oceanibacterium_hippocampi
Taxon02508	0	0	1	0.453098	0.227772	p__Proteobacteria;s__Altererythrobacter_atlanticus
Taxon02509	0	1	1	0.315198	0.541459	p__Proteobacteria;s__Altererythrobacter_dongtanensis
Taxon02512	0	1	1	0.22025	0.757243	p__Proteobacteria;s__Altererythrobacter_mangrovi
Taxon02515	0	1	0	0.188329	0.81019	p__Proteobacteria;s__Altererythrobacter_sp._B11
Taxon02516	0	1	1	0.243766	0.699301	p__Proteobacteria;s__Altererythrobacter_sp._NS1
Taxon02518	0	1	1	0.115916	0.944056	p__Proteobacteria;s__Altererythrobacter_troitsensis
Taxon02520	0	0	1	0.706275	0.01998	p__Proteobacteria;s__Croceicoccus_marinus
Taxon02521	1	0	1	0.222603	0.753247	p__Proteobacteria;s__Croceicoccus_mobilis
Taxon02522	0	1	1	0.332624	0.486513	p__Proteobacteria;s__Croceicoccus_naphthovorans
Taxon02526	0	1	1	0.320603	0.503497	p__Proteobacteria;s__Erythrobacter_flavus
Taxon02528	0	1	0	0.288363	0.594406	p__Proteobacteria;s__Erythrobacter_litoralis
Taxon02530	0	1	1	0.208743	0.751249	p__Proteobacteria;s__Erythrobacter_luteus
Taxon02535	0	0	1	0.720247	0.003996	p__Proteobacteria;s__Erythrobacter_sp._HL-111
Taxon02540	0	0	1	0.738554	0.00899101	p__Proteobacteria;s__Porphyrobacter_colymbi
Taxon02541	0	1	0	0.402642	0.344655	p__Proteobacteria;s__Porphyrobacter_cryptus
Taxon02543	0	1	1	0.470811	0.197802	p__Proteobacteria;s__Porphyrobacter_donghaensis
Taxon02548	0	1	0	0.388243	0.330669	p__Proteobacteria;s__Porphyrobacter_sp._LM_6
Taxon02549	0	1	1	0.455602	0.218781	p__Proteobacteria;s__Porphyrobacter_tepidarius
Taxon02553	0	0	1	0.760355	0.00599401	p__Proteobacteria;s__Novosphingobium_aromaticivorans
Taxon02554	0	0	1	0.900128	0.001998	p__Proteobacteria;s__Novosphingobium_barchaimii
Taxon02555	0	0	1	0.0708608	0.975025	p__Proteobacteria;s__Novosphingobium_capsulatum
Taxon02557	1	0	1	0.378594	0.374625	p__Proteobacteria;s__Novosphingobium_lentum
Taxon02558	1	0	0	0.285237	0.655345	p__Proteobacteria;s__Novosphingobium_lindaniclasticum
Taxon02559	0	0	1	0.613926	0.036963	p__Proteobacteria;s__Novosphingobium_malaysiense
Taxon02560	0	0	1	0.39282	0.328671	p__Proteobacteria;s__Novosphingobium_naphthalenivorans
Taxon02562	0	0	1	0.424769	0.247752	p__Proteobacteria;s__Novosphingobium_pentaromativorans
Taxon02563	0	0	1	0.349762	0.418581	p__Proteobacteria;s__Novosphingobium_resinovorum
Taxon02568	0	0	1	0.959245	0.001998	p__Proteobacteria;s__Novosphingobium_subterraneum
Taxon02570	0	1	0	0.232508	0.711289	p__Proteobacteria;s__Pacificimonas_flava
Taxon02571	0	1	1	0.590564	0.0599401	p__Proteobacteria;s__Rhizorhabdus_dicambivorans
Taxon02573	0	0	1	0.93834	0.001998	p__Proteobacteria;s__Sphingobium_amiense
Taxon02574	0	0	1	0.869089	0.001998	p__Proteobacteria;s__Sphingobium_baderi
Taxon02576	0	0	1	0.938259	0.001998	p__Proteobacteria;s__Sphingobium_cloacae
Taxon02577	0	0	1	0.41374	0.281718	p__Proteobacteria;s__Sphingobium_czechense
Taxon02578	0	0	1	0.723319	0.00799201	p__Proteobacteria;s__Sphingobium_faniae
Taxon02579	0	1	1	0.327972	0.486513	p__Proteobacteria;s__Sphingobium_herbicidovorans
Taxon02580	0	0	1	0.792612	0.001998	p__Proteobacteria;s__Sphingobium_hydrophobicum
Taxon02581	0	0	1	0.370309	0.354645	p__Proteobacteria;s__Sphingobium_indicum
Taxon02582	0	0	1	0.104992	0.95005	p__Proteobacteria;s__Sphingobium_japonicum
Taxon02583	0	1	1	0.707493	0.00699301	p__Proteobacteria;s__Sphingobium_lactosutens
Taxon02584	0	0	1	0.561553	0.0869131	p__Proteobacteria;s__Sphingobium_phenoxybenzoativorans
Taxon02585	0	0	1	0.565061	0.0819181	p__Proteobacteria;s__Sphingobium_sp._EP60837
Taxon02586	0	0	1	0.394008	0.316683	p__Proteobacteria;s__Sphingobium_sp._MI1205
Taxon02589	0	1	0	0.593468	0.0699301	p__Proteobacteria;s__Sphingobium_sp._SYK-6
Taxon02590	0	0	1	0.940446	0.001998	p__Proteobacteria;s__Sphingobium_sp._TKS
Taxon02591	0	0	1	0.938862	0.001998	p__Proteobacteria;s__Sphingobium_sp._YBL2
Taxon02592	0	0	1	0.524418	0.120879	p__Proteobacteria;s__Sphingobium_sp._YG1
Taxon02593	0	0	1	0.647531	0.028971	p__Proteobacteria;s__Sphingobium_ummariense
Taxon02594	0	0	1	0.93065	0.001998	p__Proteobacteria;s__Sphingobium_xenophagum
Taxon02595	0	0	1	0.887296	0.001998	p__Proteobacteria;s__Sphingobium_yanoikuyae
Taxon02596	0	1	0	0.410263	0.283716	p__Proteobacteria;s__Sphingomonas_adhaesiva
Taxon02597	1	1	0	0.173099	0.823177	p__Proteobacteria;s__Sphingomonas_astaxanthinifaciens
Taxon02599	0	1	0	0.252189	0.685315	p__Proteobacteria;s__Sphingomonas_changbaiensis
Taxon02601	0	1	0	0.663018	0.020979	p__Proteobacteria;s__Sphingomonas_echinoides
Taxon02602	0	1	0	0.66383	0.020979	p__Proteobacteria;s__Sphingomonas_haloaromaticamans
Taxon02603	0	1	0	0.60049	0.0539461	p__Proteobacteria;s__Sphingomonas_hankookensis
Taxon02604	0	1	0	0.389533	0.342657	p__Proteobacteria;s__Sphingomonas_hengshuiensis
Taxon02605	0	1	0	0.482684	0.166833	p__Proteobacteria;s__Sphingomonas_indica
Taxon02606	0	1	0	0.0433343	0.988012	p__Proteobacteria;s__Sphingomonas_jaspsi
Taxon02607	0	1	0	0.564532	0.0879121	p__Proteobacteria;s__Sphingomonas_koreensis
Taxon02608	0	0	1	0.812751	0.001998	p__Proteobacteria;s__Sphingomonas_laterariae
Taxon02609	1	1	0	0.343447	0.426573	p__Proteobacteria;s__Sphingomonas_mali
Taxon02610	1	1	0	0.458254	0.217782	p__Proteobacteria;s__Sphingomonas_melonis
Taxon02612	0	1	1	0.447841	0.221778	p__Proteobacteria;s__Sphingomonas_panacis
Taxon02613	0	1	0	0.77613	0.002997	p__Proteobacteria;s__Sphingomonas_paucimobilis
Taxon02614	0	1	0	0.307078	0.544456	p__Proteobacteria;s__Sphingomonas_phyllosphaerae
Taxon02615	0	1	0	0.76285	0.001998	p__Proteobacteria;s__Sphingomonas_pituitosa
Taxon02616	1	1	0	0.394923	0.338661	p__Proteobacteria;s__Sphingomonas_pruni
Taxon02617	0	1	0	0.493518	0.160839	p__Proteobacteria;s__Sphingomonas_rubra
Taxon02618	0	1	1	0.384242	0.341658	p__Proteobacteria;s__Sphingomonas_sanxanigenens
Taxon02619	0	1	1	0.542745	0.0979021	p__Proteobacteria;s__Sphingomonas_soli
Taxon02620	0	1	1	0.689074	0.01998	p__Proteobacteria;s__Sphingomonas_sp._Cra20
Taxon02621	1	1	0	0.497044	0.144855	p__Proteobacteria;s__Sphingomonas_sp._FARSPH
Taxon02622	0	1	0	0.130694	0.887113	p__Proteobacteria;s__Sphingomonas_sp._JJ-A5
Taxon02624	0	1	0	0.749855	0.003996	p__Proteobacteria;s__Sphingomonas_sp._LK11
Taxon02625	0	1	1	0.64315	0.025974	p__Proteobacteria;s__Sphingomonas_sp._LM7
Taxon02626	0	0	1	0.856694	0.001998	p__Proteobacteria;s__Sphingomonas_sp._MM-1
Taxon02627	0	1	0	0.692566	0.012987	p__Proteobacteria;s__Sphingomonas_sp._NIC1
Taxon02629	0	1	1	0.549279	0.0909091	p__Proteobacteria;s__Sphingomonas_taxi
Taxon02630	0	0	1	0.732237	0.00599401	p__Proteobacteria;s__Sphingomonas_wittichii
Taxon02633	1	0	1	0.335077	0.455544	p__Proteobacteria;s__Sphingopyxis_flava
Taxon02634	0	0	1	0.582216	0.012987	p__Proteobacteria;s__Sphingopyxis_fribergensis
Taxon02635	0	1	1	0.656729	0.017982	p__Proteobacteria;s__Sphingopyxis_granuli
Taxon02636	0	0	1	0.583395	0.033966	p__Proteobacteria;s__Sphingopyxis_indica
Taxon02637	0	0	1	0.653701	0.001998	p__Proteobacteria;s__Sphingopyxis_macrogoltabida
Taxon02638	0	0	1	0.722494	0.003996	p__Proteobacteria;s__Sphingopyxis_sp._113P3
Taxon02639	0	0	1	0.583875	0.032967	p__Proteobacteria;s__Sphingopyxis_sp._EG6
Taxon02640	0	0	1	0.861763	0.001998	p__Proteobacteria;s__Sphingopyxis_sp._FD7
Taxon02642	0	0	1	0.900171	0.001998	p__Proteobacteria;s__Sphingopyxis_sp._MG
Taxon02643	0	0	1	0.629362	0.00799201	p__Proteobacteria;s__Sphingopyxis_sp._QXT-31
Taxon02644	0	1	0	0.546915	0.0639361	p__Proteobacteria;s__Sphingopyxis_sp._WS5A3p
Taxon02645	0	0	1	0.534057	0.038961	p__Proteobacteria;s__Sphingopyxis_terrae
Taxon02646	0	0	1	0.564922	0.031968	p__Proteobacteria;s__Sphingopyxis_witflariensis
Taxon02653	0	1	0	0.582685	0.0589411	p__Proteobacteria;s__Betaproteobacteria_bacterium_GR16-43
Taxon02655	0	1	1	0.749253	0.00699301	p__Proteobacteria;s__Burkholderiales_bacterium_GJ-E10
Taxon02657	0	0	1	0.855627	0.001998	p__Proteobacteria;s__[Polyangium]_brachysporum
Taxon02660	0	0	1	0.796836	0.002997	p__Proteobacteria;s__Aquincola_tertiaricarbonis
Taxon02661	0	0	1	0.523585	0.100899	p__Proteobacteria;s__Ideonella_sakaiensis
Taxon02662	0	0	1	0.617731	0.018981	p__Proteobacteria;s__Leptothrix_cholodnii
Taxon02663	0	0	1	0.717971	0.00799201	p__Proteobacteria;s__Methylibium_petroleiphilum
Taxon02664	0	0	1	0.726249	0.00499501	p__Proteobacteria;s__Mitsuaria_chitosanitabida
Taxon02665	0	0	1	0.724681	0.00999001	p__Proteobacteria;s__Mitsuaria_sp._7
Taxon02667	1	0	1	0.567321	0.0659341	p__Proteobacteria;s__Rhizobacter_gummiphilus
Taxon02669	0	0	1	0.703201	0.00999001	p__Proteobacteria;s__Rubrivivax_gelatinosus
Taxon02670	0	0	1	0.813087	0.002997	p__Proteobacteria;s__Sphaerotilus_natans
Taxon02671	0	1	1	0.417833	0.263736	p__Proteobacteria;s__Tepidimonas_fonticaldi
Taxon02672	0	0	1	0.654151	0.02997	p__Proteobacteria;s__Tepidimonas_taiwanensis
Taxon02676	0	0	1	0.436272	0.255744	p__Proteobacteria;s__Xylophilus_ampelinus
Taxon02677	1	0	0	0.63272	0.040959	p__Proteobacteria;s__Achromobacter_denitrificans
Taxon02679	1	0	0	0.579776	0.0559441	p__Proteobacteria;s__Achromobacter_sp._AONIH1
Taxon02682	1	0	0	0.473874	0.112887	p__Proteobacteria;s__Achromobacter_spanius
Taxon02683	1	0	0	0.859881	0.002997	p__Proteobacteria;s__Achromobacter_xylosoxidans
Taxon02688	0	0	1	0.745547	0.00799201	p__Proteobacteria;s__Azohydromonas_australica
Taxon02693	1	0	0	0.811663	0.000999001	p__Proteobacteria;s__Bordetella_bronchiseptica
Taxon02695	1	0	0	0.671297	0.027972	p__Proteobacteria;s__Bordetella_genomosp._13
Taxon02702	1	1	0	0.488572	0.114885	p__Proteobacteria;s__Bordetella_petrii
Taxon02709	1	0	0	0.808474	0.000999001	p__Proteobacteria;s__Candidimonas_bauzanensis
Taxon02710	1	0	0	0.814808	0.000999001	p__Proteobacteria;s__Candidimonas_nitroreducens
Taxon02711	1	0	0	0.926475	0.000999001	p__Proteobacteria;s__Castellaniella_caeni
Taxon02712	1	0	0	0.891969	0.000999001	p__Proteobacteria;s__Castellaniella_defragrans
Taxon02714	0	1	0	0.491513	0.153846	p__Proteobacteria;s__Derxia_lacustris
Taxon02717	1	0	0	0.417828	0.276723	p__Proteobacteria;s__Orrella_dioscoreae
Taxon02722	1	0	0	0.791876	0.000999001	p__Proteobacteria;s__Burkholderia_ambifaria
Taxon02724	1	0	0	0.774828	0.00799201	p__Proteobacteria;s__Burkholderia_cenocepacia
Taxon02725	1	0	0	0.657747	0.000999001	p__Proteobacteria;s__Burkholderia_cepacia
Taxon02728	1	0	0	0.860759	0.000999001	p__Proteobacteria;s__Burkholderia_gladioli
Taxon02731	1	0	0	0.886901	0.000999001	p__Proteobacteria;s__Burkholderia_lata
Taxon02734	1	0	0	0.553951	0.10989	p__Proteobacteria;s__Burkholderia_multivorans
Taxon02736	1	0	0	0.759943	0.00999001	p__Proteobacteria;s__Burkholderia_plantarii
Taxon02737	1	0	0	0.711865	0.000999001	p__Proteobacteria;s__Burkholderia_pseudomallei
Taxon02744	1	0	1	0.221332	0.721279	p__Proteobacteria;s__Burkholderia_sp._CCGE1001
Taxon02747	1	0	0	0.796588	0.000999001	p__Proteobacteria;s__Burkholderia_sp._HB1
Taxon02758	1	0	0	0.791866	0.000999001	p__Proteobacteria;s__Burkholderia_sp._OLGA172
Taxon02762	0	1	0	0.596077	0.030969	p__Proteobacteria;s__Burkholderia_sp._YI23
Taxon02763	1	0	0	0.809301	0.00699301	p__Proteobacteria;s__Burkholderia_stabilis
Taxon02766	1	0	1	0.494765	0.146853	p__Proteobacteria;s__Burkholderia_thailandensis
Taxon02767	1	0	0	0.65761	0.014985	p__Proteobacteria;s__Burkholderia_ubonensis
Taxon02768	1	0	1	0.294695	0.574426	p__Proteobacteria;s__Burkholderia_vietnamiensis
Taxon02775	1	1	0	0.63334	0.030969	p__Proteobacteria;s__Caballeronia_zhejiangensis
Taxon02776	0	1	1	0.557556	0.0789211	p__Proteobacteria;s__Chitinimonas_koreensis
Taxon02779	0	1	1	0.43903	0.243756	p__Proteobacteria;s__Cupriavidus_gilardii
Taxon02780	1	1	0	0.335818	0.486513	p__Proteobacteria;s__Cupriavidus_metallidurans
Taxon02781	0	1	1	0.373096	0.344655	p__Proteobacteria;s__Cupriavidus_nantongensis
Taxon02782	0	0	1	0.368253	0.462537	p__Proteobacteria;s__Cupriavidus_necator
Taxon02784	1	1	0	0.290637	0.565435	p__Proteobacteria;s__Cupriavidus_pauculus
Taxon02785	0	1	1	0.0846983	0.959041	p__Proteobacteria;s__Cupriavidus_pinatubonensis
Taxon02789	0	1	1	0.653282	0.031968	p__Proteobacteria;s__Cupriavidus_taiwanensis
Taxon02792	1	1	0	0.225043	0.726274	p__Proteobacteria;s__Pandoraea_apista
Taxon02796	1	0	0	0.813418	0.000999001	p__Proteobacteria;s__Pandoraea_pnomenusa
Taxon02802	1	0	0	0.859845	0.000999001	p__Proteobacteria;s__Paraburkholderia_aromaticivorans
Taxon02803	1	0	0	0.549547	0.103896	p__Proteobacteria;s__Paraburkholderia_caballeronis
Taxon02804	1	0	0	0.79827	0.000999001	p__Proteobacteria;s__Paraburkholderia_caffeinilytica
Taxon02806	1	1	0	0.589303	0.0559441	p__Proteobacteria;s__Paraburkholderia_caribensis
Taxon02807	1	0	0	0.800563	0.000999001	p__Proteobacteria;s__Paraburkholderia_caryophylli
Taxon02808	1	0	0	0.777943	0.000999001	p__Proteobacteria;s__Paraburkholderia_fungorum
Taxon02809	1	0	0	0.705197	0.016983	p__Proteobacteria;s__Paraburkholderia_graminis
Taxon02810	1	1	0	0.526292	0.0869131	p__Proteobacteria;s__Paraburkholderia_hospita
Taxon02813	1	0	0	0.637517	0.037962	p__Proteobacteria;s__Paraburkholderia_phenoliruptrix
Taxon02817	1	0	0	0.6932	0.000999001	p__Proteobacteria;s__Paraburkholderia_sacchari
Taxon02818	1	0	0	0.779018	0.000999001	p__Proteobacteria;s__Paraburkholderia_sartisoli
Taxon02819	0	1	0	0.413063	0.258741	p__Proteobacteria;s__Paraburkholderia_sp._SOS3
Taxon02821	1	1	0	0.324689	0.502498	p__Proteobacteria;s__Paraburkholderia_terrae
Taxon02822	1	0	0	0.580905	0.048951	p__Proteobacteria;s__Paraburkholderia_terricola
Taxon02823	1	0	0	0.842902	0.000999001	p__Proteobacteria;s__Paraburkholderia_xenovorans
Taxon02829	1	1	0	0.515373	0.141858	p__Proteobacteria;s__Ralstonia_insidiosa
Taxon02830	0	1	1	0.64289	0.028971	p__Proteobacteria;s__Ralstonia_mannitolilytica
Taxon02831	0	1	0	0.566195	0.0649351	p__Proteobacteria;s__Ralstonia_pickettii
Taxon02833	1	0	1	0.593809	0.041958	p__Proteobacteria;s__Ralstonia_solanacearum
Taxon02836	1	0	1	0.37358	0.352647	p__Proteobacteria;s__Comamonadaceae_bacterium_B1
Taxon02837	1	0	1	0.587315	0.0619381	p__Proteobacteria;s__Acidovorax_avenae
Taxon02838	1	0	1	0.421334	0.266733	p__Proteobacteria;s__Acidovorax_caeni
Taxon02839	1	0	0	0.484368	0.168831	p__Proteobacteria;s__Acidovorax_carolinensis
Taxon02842	0	0	1	0.767522	0.001998	p__Proteobacteria;s__Acidovorax_delafieldii
Taxon02843	1	0	0	0.548916	0.00599401	p__Proteobacteria;s__Acidovorax_ebreus
Taxon02846	1	0	0	0.4203	0.276723	p__Proteobacteria;s__Acidovorax_soli
Taxon02848	1	0	0	0.568798	0.0849151	p__Proteobacteria;s__Acidovorax_sp._JS42
Taxon02849	1	0	0	0.177698	0.811189	p__Proteobacteria;s__Acidovorax_sp._KKS102
Taxon02850	1	1	0	0.26883	0.615385	p__Proteobacteria;s__Acidovorax_sp._RAC01
Taxon02851	1	1	0	0.367241	0.390609	p__Proteobacteria;s__Acidovorax_sp._T1
Taxon02852	1	1	0	0.14095	0.856144	p__Proteobacteria;s__Acidovorax_temperans
Taxon02854	0	1	0	0.014016	0.998002	p__Proteobacteria;s__Acidovorax_wautersii
Taxon02855	1	1	0	0.368142	0.371628	p__Proteobacteria;s__Alicycliphilus_denitrificans
Taxon02856	1	0	0	0.697557	0.00899101	p__Proteobacteria;s__Brachymonas_chironomi
Taxon02858	0	0	1	0.50503	0.127872	p__Proteobacteria;s__Caldimonas_manganoxidans
Taxon02861	1	0	0	0.738688	0.00499501	p__Proteobacteria;s__Comamonas_badia
Taxon02863	1	0	0	0.535198	0.105894	p__Proteobacteria;s__Comamonas_granuli
Taxon02865	1	0	0	0.684519	0.015984	p__Proteobacteria;s__Comamonas_serinivorans
Taxon02868	1	0	0	0.566807	0.0809191	p__Proteobacteria;s__Comamonas_testosteroni
Taxon02870	1	0	1	0.414964	0.26973	p__Proteobacteria;s__Curvibacter_delicatus
Taxon02876	1	0	1	0.471021	0.205794	p__Proteobacteria;s__Delftia_tsuruhatensis
Taxon02877	0	0	1	0.659795	0.01998	p__Proteobacteria;s__Diaphorobacter_polyhydroxybutyrativorans
Taxon02887	1	0	0	0.552858	0.0949051	p__Proteobacteria;s__Lampropedia_cohaerens
Taxon02892	1	0	1	0.280687	0.589411	p__Proteobacteria;s__Melaminivora_alkalimesophila
Taxon02894	1	0	0	0.543007	0.100899	p__Proteobacteria;s__Melaminivora_sp._SC2-9
Taxon02898	0	0	1	0.402449	0.295704	p__Proteobacteria;s__Pelomonas_puraquae
Taxon02903	0	0	1	0.669772	0.017982	p__Proteobacteria;s__Pseudacidovorax_intermedius
Taxon02904	0	0	1	0.749139	0.00799201	p__Proteobacteria;s__Ramlibacter_tataouinensis
Taxon02908	1	0	0	0.592106	0.011988	p__Proteobacteria;s__Rhodoferax_koreense
Taxon02911	1	0	0	0.59598	0.0499501	p__Proteobacteria;s__Simplicispira_suum
Taxon02912	1	0	1	0.721325	0.00599401	p__Proteobacteria;s__Variovorax_boronicumulans
Taxon02913	0	0	1	0.517972	0.0729271	p__Proteobacteria;s__Variovorax_paradoxus
Taxon02914	1	0	1	0.293741	0.559441	p__Proteobacteria;s__Variovorax_soli
Taxon02915	1	0	1	0.669449	0.013986	p__Proteobacteria;s__Variovorax_sp._HW608
Taxon02916	1	0	1	0.699032	0.016983	p__Proteobacteria;s__Variovorax_sp._PAMC_28711
Taxon02917	1	0	1	0.692837	0.014985	p__Proteobacteria;s__Variovorax_sp._PMC12
Taxon02920	0	0	1	0.59112	0.047952	p__Proteobacteria;s__Xenophilus_azovorans
Taxon02934	0	1	0	0.404153	0.311688	p__Proteobacteria;s__Herminiimonas_arsenicoxydans
Taxon02936	0	1	0	0.495192	0.143856	p__Proteobacteria;s__Janthinobacterium_agaricidamnosum
Taxon02947	1	0	1	0.305095	0.592408	p__Proteobacteria;s__Massilia_putida
Taxon02949	0	1	0	0.640974	0.027972	p__Proteobacteria;s__Massilia_sp._WG5
Taxon02951	0	1	0	0.663657	0.01998	p__Proteobacteria;s__Massilia_timonae
Taxon02987	1	1	0	0.385693	0.347652	p__Proteobacteria;s__Laribacter_hongkongensis
Taxon03035	0	0	1	0.505696	0.001998	p__Proteobacteria;s__Nitrosomonas_eutropha
Taxon03044	0	0	1	0.627924	0.001998	p__Proteobacteria;s__Nitrosospira_briensis
Taxon03046	0	1	1	0.607313	0.034965	p__Proteobacteria;s__Nitrosospira_multiformis
Taxon03053	0	0	1	0.478172	0.0619381	p__Proteobacteria;s__Thiobacillus_denitrificans
Taxon03054	0	0	1	0.628381	0.010989	p__Proteobacteria;s__Thiobacillus_thioparus
Taxon03061	0	1	1	0.444462	0.220779	p__Proteobacteria;s__Aromatoleum_aromaticum
Taxon03066	0	1	0	0.802945	0.000999001	p__Proteobacteria;s__Azoarcus_communis
Taxon03072	0	1	0	0.516172	0.127872	p__Proteobacteria;s__Azoarcus_sp._SY39
Taxon03075	0	1	1	0.406569	0.292707	p__Proteobacteria;s__Thauera_aromatica
Taxon03077	0	1	0	0.464904	0.196803	p__Proteobacteria;s__Thauera_humireducens
Taxon03079	0	1	0	0.475262	0.17982	p__Proteobacteria;s__Thauera_sp._K11
Taxon03081	0	1	1	0.615733	0.040959	p__Proteobacteria;s__Thauera_terpenica
Taxon03169	1	1	0	0.117235	0.996004	p__Proteobacteria;s__Cystobacter_fuscus
Taxon03170	0	1	1	0.502484	0.102897	p__Proteobacteria;s__Hyalangium_minutum
Taxon03173	0	1	1	0.740756	0.00599401	p__Proteobacteria;s__Haliangium_ochraceum
Taxon03184	0	1	1	0.796302	0.001998	p__Proteobacteria;s__Sorangium_cellulosum
Taxon03185	0	1	1	0.732442	0.00799201	p__Proteobacteria;s__Sandaracinus_amylolyticus
Taxon03221	0	1	1	0.677405	0.00699301	p__Proteobacteria;s__Sulfurifustis_variabilis
Taxon03224	1	0	0	0.37375	0.684316	p__Proteobacteria;s__Aeromonas_eucrenophila
Taxon03226	1	0	0	0.35397	0.78022	p__Proteobacteria;s__Aeromonas_hydrophila
Taxon03281	1	0	0	0.687746	0.00999001	p__Proteobacteria;s__Idiomarina_indica
Taxon03354	1	1	0	0.552138	0.0839161	p__Proteobacteria;s__Thioalkalivibrio_sulfidiphilus
Taxon03391	1	0	0	0.7147	0.000999001	p__Proteobacteria;s__Enterobacter_asburiae
Taxon03394	1	0	0	0.656462	0.014985	p__Proteobacteria;s__Enterobacter_cloacae
Taxon03397	1	0	0	0.71476	0.011988	p__Proteobacteria;s__Enterobacter_hormaechei
Taxon03405	0	0	1	0.141891	0.977023	p__Proteobacteria;s__Escherichia_coli
Taxon03409	1	0	0	0.621778	0.000999001	p__Proteobacteria;s__Klebsiella_aerogenes
Taxon03411	1	0	0	0.599414	0.043956	p__Proteobacteria;s__Klebsiella_pneumoniae
Taxon03429	1	0	0	0.491845	0.0659341	p__Proteobacteria;s__Salmonella_enterica
Taxon03474	0	1	0	0.557627	0.0779221	p__Proteobacteria;s__Serratia_marcescens
Taxon03500	0	1	0	0.631649	0.024975	p__Proteobacteria;s__Methylocaldum_marinum
Taxon03501	0	1	1	0.614669	0.040959	p__Proteobacteria;s__Methylocaldum_szegediense
Taxon03519	1	1	0	0.70791	0.00999001	p__Proteobacteria;s__Fontimonas_thermophila
Taxon03523	1	0	0	0.611596	0.0529471	p__Proteobacteria;s__Nevskia_soli
Taxon03529	0	1	0	0.663325	0.017982	p__Proteobacteria;s__Steroidobacter_denitrificans
Taxon03536	1	0	0	0.571241	0.0659341	p__Proteobacteria;s__Alcanivorax_sp._N3-2A
Taxon03634	1	0	0	0.647558	0.012987	p__Proteobacteria;s__Pseudomonas_aeruginosa
Taxon03645	1	0	0	0.773724	0.00599401	p__Proteobacteria;s__Pseudomonas_balearica
Taxon03661	1	0	0	0.294788	0.576424	p__Proteobacteria;s__Pseudomonas_fluorescens
Taxon03662	1	0	0	0.419738	0.037962	p__Proteobacteria;s__Pseudomonas_formosensis
Taxon03664	1	0	0	0.368166	0.450549	p__Proteobacteria;s__Pseudomonas_frederiksbergensis
Taxon03665	1	0	0	0.611162	0.033966	p__Proteobacteria;s__Pseudomonas_fulva
Taxon03674	1	1	0	0.285264	0.65035	p__Proteobacteria;s__Pseudomonas_knackmussii
Taxon03686	1	0	0	0.593822	0.047952	p__Proteobacteria;s__Pseudomonas_monteilii
Taxon03699	1	0	0	0.35712	0.491508	p__Proteobacteria;s__Pseudomonas_plecoglossicida
Taxon03707	1	0	0	0.580042	0.038961	p__Proteobacteria;s__Pseudomonas_putida
Taxon03723	1	0	0	0.249097	0.849151	p__Proteobacteria;s__Pseudomonas_sp._ATCC_13867
Taxon03751	0	0	1	0.791338	0.001998	p__Proteobacteria;s__Pseudomonas_sp._UW4
Taxon03753	1	1	0	0.456316	0.204795	p__Proteobacteria;s__Pseudomonas_stutzeri
Taxon03755	0	1	0	0.513759	0.125874	p__Proteobacteria;s__Pseudomonas_syringae
Taxon03762	0	1	1	0.425652	0.271728	p__Proteobacteria;s__Pseudomonas_umsongensis
Taxon03771	0	1	0	0.513982	0.11988	p__Proteobacteria;s__Rugamonas_rubra
Taxon03795	1	0	0	0.835601	0.000999001	p__Proteobacteria;s__Ahniella_affigens
Taxon03796	1	0	0	0.814029	0.002997	p__Proteobacteria;s__Aquimonas_voraii
Taxon03797	1	0	0	0.640885	0.024975	p__Proteobacteria;s__Dokdonella_immobilis
Taxon03798	1	0	0	0.716622	0.011988	p__Proteobacteria;s__Dokdonella_koreensis
Taxon03799	1	0	0	0.638893	0.033966	p__Proteobacteria;s__Dyella_japonica
Taxon03800	1	0	0	0.707259	0.010989	p__Proteobacteria;s__Dyella_jiangningensis
Taxon03801	1	0	0	0.504565	0.123876	p__Proteobacteria;s__Dyella_thiooxydans
Taxon03802	1	0	0	0.78729	0.00499501	p__Proteobacteria;s__Frateuria_aurantia
Taxon03803	1	0	0	0.602543	0.046953	p__Proteobacteria;s__Frateuria_terrea
Taxon03804	1	1	0	0.578441	0.0739261	p__Proteobacteria;s__Luteibacter_rhizovicinus
Taxon03805	1	0	0	0.666149	0.017982	p__Proteobacteria;s__Luteibacter_yeojuensis
Taxon03806	1	0	0	0.831299	0.000999001	p__Proteobacteria;s__Metallibacterium_scheffleri
Taxon03807	1	0	0	0.824327	0.00499501	p__Proteobacteria;s__Mizugakiibacter_sediminis
Taxon03808	1	0	0	0.806247	0.00499501	p__Proteobacteria;s__Oleiagrimonas_soli
Taxon03809	1	0	0	0.0952022	0.942058	p__Proteobacteria;s__Rhodanobacter_denitrificans
Taxon03810	0	1	1	0.438488	0.244755	p__Proteobacteria;s__Rhodanobacter_fulvus
Taxon03811	1	0	0	0.5499	0.0829171	p__Proteobacteria;s__Rhodanobacter_glycinis
Taxon03812	0	1	0	0.475496	0.168831	p__Proteobacteria;s__Rhodanobacter_spathiphylli
Taxon03813	1	0	0	0.764193	0.003996	p__Proteobacteria;s__Rudaea_cellulosilytica
Taxon03814	1	0	0	0.478819	0.144855	p__Proteobacteria;s__Arenimonas_composti
Taxon03815	1	0	0	0.797355	0.000999001	p__Proteobacteria;s__Arenimonas_donghaensis
Taxon03816	1	0	0	0.515159	0.10989	p__Proteobacteria;s__Arenimonas_malthae
Taxon03817	1	0	0	0.613265	0.048951	p__Proteobacteria;s__Arenimonas_metalli
Taxon03818	1	0	0	0.427143	0.246753	p__Proteobacteria;s__Arenimonas_oryziterrae
Taxon03819	1	0	0	0.766366	0.002997	p__Proteobacteria;s__Luteimonas_abyssi
Taxon03820	1	0	0	0.476314	0.173826	p__Proteobacteria;s__Luteimonas_huabeiensis
Taxon03821	0	0	1	0.62687	0.036963	p__Proteobacteria;s__Luteimonas_mephitis
Taxon03822	1	0	0	0.448449	0.202797	p__Proteobacteria;s__Luteimonas_sp._100111
Taxon03823	1	0	0	0.458102	0.1998	p__Proteobacteria;s__Luteimonas_sp._83-4
Taxon03824	1	0	0	0.849114	0.000999001	p__Proteobacteria;s__Luteimonas_sp._JM171
Taxon03825	1	0	0	0.284768	0.578422	p__Proteobacteria;s__Lysobacter_antibioticus
Taxon03826	1	0	1	0.269622	0.569431	p__Proteobacteria;s__Lysobacter_arseniciresistens
Taxon03827	0	0	1	0.238181	0.675325	p__Proteobacteria;s__Lysobacter_capsici
Taxon03828	0	0	1	0.468694	0.166833	p__Proteobacteria;s__Lysobacter_concretionis
Taxon03829	1	0	0	0.611207	0.033966	p__Proteobacteria;s__Lysobacter_daejeonensis
Taxon03830	1	0	0	0.429605	0.003996	p__Proteobacteria;s__Lysobacter_defluvii
Taxon03831	1	0	0	0.458151	0.1998	p__Proteobacteria;s__Lysobacter_dokdonensis
Taxon03832	1	1	0	0.515909	0.108891	p__Proteobacteria;s__Lysobacter_enzymogenes
Taxon03833	1	0	0	0.568694	0.0729271	p__Proteobacteria;s__Lysobacter_gummosus
Taxon03834	1	0	0	0.446687	0.206793	p__Proteobacteria;s__Lysobacter_maris
Taxon03835	1	0	0	0.581923	0.0559441	p__Proteobacteria;s__Lysobacter_sp._TY2-98
Taxon03836	1	0	1	0.488569	0.147852	p__Proteobacteria;s__Lysobacter_spongiicola
Taxon03837	1	0	0	0.736106	0.00699301	p__Proteobacteria;s__Lysobacter_tolerans
Taxon03838	1	0	0	0.609982	0.031968	p__Proteobacteria;s__Pseudoxanthomonas_dokdonensis
Taxon03839	1	0	0	0.586416	0.00999001	p__Proteobacteria;s__Pseudoxanthomonas_indica
Taxon03840	1	0	0	0.686592	0.00899101	p__Proteobacteria;s__Pseudoxanthomonas_mexicana
Taxon03841	1	0	0	0.7326	0.00499501	p__Proteobacteria;s__Pseudoxanthomonas_spadix
Taxon03842	1	0	0	0.5876	0.003996	p__Proteobacteria;s__Pseudoxanthomonas_suwonensis
Taxon03843	1	0	0	0.806486	0.002997	p__Proteobacteria;s__Silanimonas_lenta
Taxon03844	1	0	0	0.6786	0.014985	p__Proteobacteria;s__Stenotrophomonas_acidaminiphila
Taxon03845	1	0	0	0.727059	0.010989	p__Proteobacteria;s__Stenotrophomonas_chelatiphaga
Taxon03846	1	0	0	0.812158	0.000999001	p__Proteobacteria;s__Stenotrophomonas_daejeonensis
Taxon03848	1	0	0	0.832156	0.000999001	p__Proteobacteria;s__Stenotrophomonas_koreensis
Taxon03849	1	0	0	0.733655	0.011988	p__Proteobacteria;s__Stenotrophomonas_maltophilia
Taxon03850	1	0	0	0.591207	0.0599401	p__Proteobacteria;s__Stenotrophomonas_panacihumi
Taxon03851	1	0	0	0.76365	0.00499501	p__Proteobacteria;s__Stenotrophomonas_pictorum
Taxon03852	1	0	0	0.760706	0.000999001	p__Proteobacteria;s__Stenotrophomonas_rhizophila
Taxon03855	1	0	0	0.754596	0.00499501	p__Proteobacteria;s__Stenotrophomonas_sp._LM091
Taxon03860	1	0	0	0.849671	0.000999001	p__Proteobacteria;s__Stenotrophomonas_sp._WZN-1
Taxon03866	0	1	0	0.262138	0.622378	p__Proteobacteria;s__Thermomonas_fusca
Taxon03867	1	0	0	0.748019	0.00699301	p__Proteobacteria;s__Thermomonas_hydrothermalis
Taxon03868	1	0	0	0.815648	0.000999001	p__Proteobacteria;s__Xanthomonas_albilineans
Taxon03871	1	0	0	0.813174	0.002997	p__Proteobacteria;s__Xanthomonas_campestris
Taxon03873	1	0	0	0.799576	0.00499501	p__Proteobacteria;s__Xanthomonas_citri
Taxon03874	1	0	0	0.534176	0.0979021	p__Proteobacteria;s__Xanthomonas_euvesicatoria
Taxon03875	1	0	0	0.712075	0.00799201	p__Proteobacteria;s__Xanthomonas_fragariae
Taxon03877	1	0	0	0.508296	0.0989011	p__Proteobacteria;s__Xanthomonas_hortorum
Taxon03879	1	0	0	0.46047	0.170829	p__Proteobacteria;s__Xanthomonas_massiliensis
Taxon03880	1	0	0	0.801533	0.000999001	p__Proteobacteria;s__Xanthomonas_oryzae
Taxon03883	1	0	0	0.745766	0.00599401	p__Proteobacteria;s__Xanthomonas_sacchari
Taxon03884	1	0	0	0.68896	0.00499501	p__Proteobacteria;s__Xanthomonas_translucens
Taxon03886	1	0	0	0.727071	0.00899101	p__Proteobacteria;s__Xanthomonas_vesicatoria
Taxon03891	0	1	1	0.308931	0.523477	p__Proteobacteria;s__Tepidiphilus_thermophilus
Taxon03911	0	1	1	0.657221	0.024975	p__Verrucomicrobia;s__Opitutus_sp._GAS368
Taxon03915	1	0	0	0.900622	0.000999001	p__Verrucomicrobia;s__Chthoniobacter_flavus

## Sheet: Table S6
Supplementary Table 6. Functional co-occurrence network in pear rhizo-microbiome
Node	COG	Type	Cluster#	BF	CF	OF	Stat	P	Degree	Zi	Pi
121	COG0122	L	1	1	0	1	0.619802	0.04995	4	1.42495	0.444444
646	COG0657	I	1	1	0	0	0.818532	0.001998	3	0	0
246	COG0248	FT	1	1	0	1	0.598357	0.043956	1	-0.491596	0.99446
374	COG0377	C	1	0	1	1	0.597012	0.047952	2	0	0.5
460	COG0465	O	1	0	1	1	0.732908	0.003996	3	0	0
1006	COG1207	M	1	1	0	1	0.708351	0.016983	4	0	0.984694
1078	COG1294	C	1	0	0	0	0.578693	0.0829171	2	0	0.444444
659	COG0671	I	1	0	0	0	0.618774	0.0709291	2	-0.398985	0.777778
593	COG0603	J	1	0	0	0	0.611543	0.0509491	2	0	0
1014	COG1215	N	1	1	0	0	0.770307	0.003996	3	-0.398985	0.56
1131	COG1360	N	1	1	0	0	0.640793	0.035964	3	-0.413276	0.959184
282	COG0285	H	1	1	0	1	0.901689	0.001998	4	-0.514929	0.5
1446	COG1807	M	1	1	0	1	0.739599	0.00999001	5	0	0.555556
508	COG0517	T	1	1	0	1	0.809884	0.003996	1	0	0
372	COG0375	O	1	0	0	0	0.401005	0.345654	2	0	0
619	COG0630	NU	1	0	0	0	0.494663	0.207792	2	-0.592887	0.777778
1498	COG1884	I	1	0	1	0	0.710788	0.021978	3	0	0
1764	COG2243	H	1	0	0	0	0.65027	0.0609391	3	2.74874	0.3125
2491	COG3673	S	1	1	0	1	0.78519	0.00599401	3	1.91259	0.991736
2576	COG3812	S	1	1	0	1	0.663853	0.046953	6	-0.343592	0
793	COG0810	M	1	1	0	1	0.853374	0.00699301	2	-0.4148	0
1046	COG1256	N	1	1	0	1	0.709355	0.017982	2	1.42495	-0.75
1567	COG1984	E	1	1	0	1	0.653214	0.024975	2	0	0
2726	COG4148	P	1	1	0	1	0.693472	0.021978	2	0	0
1839	COG2366	Q	1	1	0	1	0.651151	0.044955	1	-0.354042	0.938272
2588	COG3827	D	1	0	0	0	0.54047	0.0999001	4	0	0
2716	COG4123	J	1	1	0	1	0.722878	0.036963	3	-0.4148	0.96875
2026	COG2949	M	1	0	0	0	0.463238	0.236763	3	0	-0.1875
713	COG0726	GM	1	1	0	1	0.643911	0.025974	1	0	0
2109	COG3108	S	1	1	0	1	0.620388	0.044955	1	0	0
2733	COG4166	E	1	1	0	1	0.848671	0.002997	3	-0.4148	0.875
293	COG0296	G	1	0	0	0	0.575264	0.0659341	1	-0.514929	0.875
951	COG1143	C	1	0	1	1	0.584018	0.047952	3	0	0
1040	COG1249	C	1	0	0	0	0.60221	0.0569431	2	-0.398985	0
1237	COG1512	S	1	1	0	1	0.736488	0.013986	1	-0.514929	0.888889
1358	COG1686	M	1	1	0	1	0.752079	0.011988	4	-0.398985	0.777778
2033	COG2961	J	1	1	0	0	0.666938	0.02997	4	2.35053	0
2052	COG2987	E	1	0	1	1	0.604784	0.038961	1	-0.592887	0.875
2176	COG3214	L	1	0	0	0	0.522962	0.0879121	1	-0.592887	0.222222
2749	COG4198	S	1	1	0	1	0.669397	0.027972	2	0	0
2777	COG4252	T	1	1	0	1	0.656415	0.020979	1	0	0
2794	COG4292	S	1	1	0	0	0.610639	0.04995	4	-0.398985	0.8125
2825	COG4365	Q	1	0	0	1	0.689706	0.027972	4	0	0
2991	COG4786	N	1	1	0	1	0.689952	0.000999001	1	-0.514929	0.991736
3119	COG5330	S	1	1	0	1	0.67676	0.035964	6	0	0
3123	COG5338	S	1	1	0	1	0.662447	0.013986	2	-0.354042	0
3133	COG5362	X	1	1	0	1	0.661739	0.035964	1	0	0
3149	COG5410	S	1	1	0	1	0.661739	0.035964	1	-0.343592	0
120	COG0121	R	2	1	0	0	0.750148	0.010989	14	0	0
47	COG0048	J	2	0	0	0	0.616963	0.0539461	6	0	0.944444
218	COG0220	J	2	0	0	0	0.53073	0.0949051	7	-0.354042	0.982249
271	COG0274	F	2	1	0	1	0.784692	0.004995	5	0	0
151	COG0152	F	2	0	1	1	0.822336	0.00599401	5	0	0
701	COG0714	R	2	0	1	1	0.829041	0.001998	9	0	0.875
909	COG1085	G	2	0	0	0	0.543101	0.105894	5	-0.4148	-0.25
836	COG0857	R	2	1	0	0	0.743018	0.004995	13	0	-1.5
914	COG1090	R	2	0	0	0	0.392357	0.206793	12	-0.398985	0.988166
1053	COG1264	G	2	1	0	0	0.57908	0.032967	23	-0.413276	0.975309
1073	COG1289	S	2	0	0	0	0.450464	0.234765	19	0	0
1191	COG1450	U	2	1	0	1	0.706217	0.016983	4	-0.491596	0.992188
965	COG1162	J	2	1	0	1	0.662986	0.035964	10	-0.267432	0.777778
1010	COG1211	I	2	0	0	0	0.552639	0.0849151	1	-0.514929	0.992188
402	COG0406	G	2	1	0	1	0.66191	0.031968	3	0	0
748	COG0763	M	2	0	0	0	0.533117	0.1998	9	-0.354042	0.991111
1407	COG1755	S	2	1	0	0	0.62167	0.043956	15	0	0
480	COG0488	R	2	0	1	0	0.70601	0.022977	5	0	0.25
1365	COG1696	M	2	1	0	0	0.610061	0.031968	9	0	0
1719	COG2188	K	2	1	0	1	0.796317	0.004995	6	-0.343592	0.194444
1007	COG1208	JM	2	1	0	1	0.650689	0.028971	1	0	0.5
1242	COG1518	V	2	1	0	0	0.713387	0.013986	4	-0.354042	0.5
1454	COG1820	G	2	1	0	1	0.830298	0.002997	7	-0.343592	0.8125
1554	COG1968	I	2	1	0	1	0.745092	0.000999001	7	-0.398985	0.953125
525	COG0534	V	2	1	0	1	0.862104	0.001998	4	0	0.950617
1515	COG1912	HV	2	0	0	0	0.569182	0.124875	6	0	0.875
1493	COG1877	G	2	1	0	0	0.725334	0.020979	11	0	0.82716
1756	COG2233	F	2	1	0	0	0.901881	0.001998	22	0	-2.5
1786	COG2272	I	2	0	0	0	0.58496	0.0829171	11	-0.333849	-0.625
1610	COG2045	H	2	0	0	0	0.481965	0.32967	9	0	0.944444
1779	COG2264	J	2	1	0	1	0.668504	0.044955	7	-0.267432	0
906	COG1080	G	2	1	0	1	0.78964	0.003996	2	0	0.5
1645	COG2089	M	2	1	0	1	0.732081	0.00899101	3	-0.343592	0.777778
2005	COG2921	T	2	0	0	0	0.480305	0.146853	11	-0.343592	0.875
537	COG0546	C	2	0	0	0	0.545423	0.104895	2	-0.398985	0.90625
1964	COG2866	M	2	0	0	0	0.611745	0.0619381	16	-0.413276	0.948097
1787	COG2273	G	2	0	0	0	0.565992	0.0699301	13	0	-0.5
2017	COG2939	E	2	1	0	0	0.955748	0.001998	14	-0.267432	-2.25
2237	COG3291	S	2	0	0	0	0.40624	0.235764	14	0	0
2360	COG3488	R	2	0	0	0	0.488313	0.135864	16	0	-3.5
2389	COG3523	U	2	1	0	0	0.692714	0.020979	17	0	0
2169	COG3206	M	2	1	0	1	0.786785	0.002997	2	-0.333849	0.5
2402	COG3541	R	2	1	0	0	0.598898	0.022977	16	1.96638	0.8125
2478	COG3658	C	2	1	0	0	0.674469	0.028971	15	-0.413276	0.777778
1954	COG2854	M	2	0	0	0	0.4484	0.306693	8	0	0
1888	COG2610	G	2	1	0	0	0.898796	0.001998	7	0	0
2291	COG3384	Q	2	1	0	1	0.78347	0.000999001	18	-0.592887	-0.444444
2786	COG4266	F	2	1	0	0	0.816913	0.00699301	23	1.80808	0.0625
1238	COG1513	P	2	0	1	1	0.685161	0.015984	1	-0.398985	-3
2492	COG3682	K	2	0	0	0	0.516932	0.0929071	17	0	-0.75
1893	COG2715	R	2	0	0	0	0.494384	0.167832	6	0	0.76
2797	COG4299	R	2	1	0	0	0.877695	0.001998	20	0	0
2407	COG3547	X	2	1	0	1	0.853291	0.002997	3	0	0.777778
2355	COG3483	E	2	1	0	0	0.699561	0.022977	1	0	0.555556
2880	COG4565	KT	2	0	0	0	0.554401	0.0719281	14	-0.592887	-2
2920	COG4639	R	2	1	0	0	0.654715	0.022977	11	0	0
2083	COG3038	C	2	1	0	1	0.725432	0.035964	2	-0.398985	0.5
2983	COG4771	P	2	0	0	0	0.427005	0.234765	11	0	0
1466	COG1840	P	2	0	0	0	0.256392	0.635365	2	0	-0.25
2189	COG3228	T	2	0	0	0	0.527092	0.148851	4	0	0.5
3062	COG4972	NW	2	0	0	0	0.492631	0.150849	12	0	-1.25
972	COG1171	E	2	1	0	1	0.643451	0.037962	1	-0.514929	0.975309
2954	COG4691	V	2	0	0	0	0.544155	0.153846	9	-0.398985	0
2499	COG3694	R	2	0	0	0	0.415902	0.351648	5	-0.398985	0.5
884	COG1054	J	2	1	0	0	0.896951	0.001998	2	0	0
1302	COG1607	I	2	1	0	0	0.752265	0.004995	1	0	0
1752	COG2226	H	2	1	0	1	0.75997	0.00699301	1	0	0
2379	COG3511	M	2	0	0	0	0.492498	0.0999001	1	0	0.944444
2811	COG4320	S	2	0	0	0	0.548735	0.0699301	4	-0.514929	0.777778
2835	COG4409	GM	2	1	0	1	0.643674	0.030969	8	2.74382	0.375
2843	COG4447	R	2	0	0	0	0.375074	0.380619	6	0	0
2994	COG4796	U	2	1	0	0	0.649928	0.040959	3	0	0
3074	COG4992	E	2	0	0	0	0.530613	0.115884	2	0	0.875
3096	COG5267	S	2	1	0	1	0.675297	0.045954	11	-0.398985	0
3121	COG5336	C	2	1	0	0	0.747403	0.001998	12	-0.514929	0.5
3135	COG5373	S	2	1	0	0	0.797155	0.015984	11	-0.514929	0.996219
980	COG1179	J	3	1	0	0	0.991402	0.001998	17	0	0.944444
1028	COG1231	E	3	0	0	0	0.501451	0.140859	8	-0.333849	0.25
387	COG0390	P	3	1	0	0	0.750836	0.001998	3	0	0.875
363	COG0366	G	3	1	0	0	0.86225	0.001998	1	-0.413276	0.993827
598	COG0608	L	3	1	0	1	0.682704	0.011988	2	-0.354042	0.98
1094	COG1313	R	3	1	0	0	0.850317	0.001998	16	-0.4148	0.868056
1184	COG1437	TR	3	1	0	0	0.684235	0.011988	2	-0.4148	0.777778
1194	COG1453	R	3	1	0	0	0.807609	0.00899101	18	-0.267432	0.8125
1475	COG1852	R	3	1	0	0	0.836728	0.001998	17	-0.354042	0.777778
1767	COG2249	R	3	1	0	0	0.926939	0.001998	16	0	0
1842	COG2370	O	3	1	0	0	0.844369	0.003996	16	0	0
2011	COG2931	Q	3	1	0	0	0.779268	0.000999001	15	-0.413276	0.992188
2124	COG3138	E	3	0	0	0	0.548998	0.0749251	15	1.91259	0.965974
2134	COG3157	U	3	1	0	0	0.797401	0.00899101	18	-0.4148	0.98
2163	COG3194	F	3	1	0	0	0.790112	0.00899101	19	-0.514929	0.944444
2199	COG3241	C	3	1	0	0	0.826601	0.002997	18	0	0
2292	COG3385	X	3	1	0	0	0.80399	0.013986	14	0	0.5
2310	COG3414	G	3	1	0	0	0.843478	0.00999001	18	-0.514929	0.666667
275	COG0278	O	3	0	1	1	0.708717	0.011988	2	1.42495	0.892857
1192	COG1451	R	3	1	0	0	0.706196	0.00699301	4	0	0.48
248	COG0250	K	3	0	1	1	0.729005	0.015984	1	0	0.5
1261	COG1543	G	3	0	0	0	0.469673	0.125874	2	-0.4148	0.555556
2385	COG3519	U	3	1	0	0	0.790725	0.00999001	16	0	0
2649	COG3914	O	3	1	0	0	0.959748	0.001998	16	-0.491596	0.76
2496	COG3687	R	3	1	0	0	0.571154	0.016983	5	-0.398985	0.973333
2678	COG3966	M	3	1	0	0	0.803249	0.003996	16	-0.267432	0
2228	COG3278	C	3	0	1	1	0.88571	0.000999001	1	0	0.989796
2401	COG3540	P	3	0	1	1	0.959285	0.001998	3	-0.333849	0.777778
2708	COG4113	V	3	1	0	0	0.608738	0.02997	1	0	0
2813	COG4323	S	3	0	0	0	0.328356	0.45954	1	0	0
2939	COG4664	Q	3	0	1	1	0.865724	0.000999001	2	3.61033	0.5
3069	COG4986	P	3	1	0	0	0.759553	0.003996	4	-0.398985	0
3101	COG5278	T	3	1	0	0	0.776163	0.003996	16	-0.398985	0.98
25	COG0025	P	4	1	0	1	0.802307	0.001998	3	0	0
297	COG0300	R	4	1	0	1	0.74936	0.013986	2	-0.514929	0.99446
52	COG0053	P	4	1	0	1	0.817303	0.002997	5	-0.398985	0
368	COG0371	C	4	0	0	0	0.551815	0.0749251	15	0	0
410	COG0414	H	4	1	0	1	0.677359	0.022977	3	-0.514929	-7
840	COG0861	P	4	1	0	1	0.677184	0.00699301	2	0	-0.25
240	COG0242	J	4	1	0	1	0.691011	0.00599401	2	-0.514929	0
493	COG0501	O	4	1	0	1	0.734026	0.003996	2	0	-0.25
489	COG0497	L	4	1	0	1	0.823863	0.004995	2	0	0.8125
755	COG0770	M	4	1	0	1	0.856483	0.002997	3	2.83772	1
389	COG0392	M	4	1	0	1	0.719503	0.00799201	2	0	0.916667
944	COG1135	E	4	0	0	0	0.612665	0.0769231	8	0	0
1063	COG1276	P	4	1	0	0	0.623884	0.030969	3	-0.398985	0.836735
1084	COG1300	D	4	0	0	0	0.576629	0.0829171	7	0	0
442	COG0446	I	4	1	0	1	0.769066	0.00599401	1	0	0
1223	COG1492	H	4	0	0	0	0.58738	0.0769231	9	0	0.777778
324	COG0327	H	4	0	0	1	0.74877	0.011988	7	2.74382	0
506	COG0515	T	4	1	0	1	0.744165	0.001998	6	-0.333849	0
896	COG1070	G	4	1	0	1	0.804722	0.004995	1	-0.413276	0.944444
900	COG1074	L	4	0	0	1	0.755196	0.00599401	2	0	0
1255	COG1534	J	4	0	0	0	0.492818	0.0809191	7	-0.730297	0
1269	COG1555	L	4	0	0	1	0.741614	0.013986	14	0	0.777778
1146	COG1385	J	4	1	0	1	0.771211	0.00899101	1	-0.514929	0.965398
1373	COG1705	MN	4	0	0	1	0.570966	0.045954	10	0	0
1395	COG1739	R	4	0	0	0	0.434049	0.185814	12	-0.267432	0.92
1421	COG1774	T	4	0	0	0	0.408014	0.300699	1	0	0.5
1586	COG2011	E	4	0	0	1	0.643221	0.031968	17	-0.413276	0.984127
274	COG0277	C	4	1	0	1	0.635449	0.043956	1	0	0
1271	COG1558	N	4	0	0	0	0.406395	0.306693	1	0	0
601	COG0611	H	4	1	0	1	0.799629	0.00599401	2	0	0
1231	COG1505	E	4	1	0	1	0.812135	0.002997	2	0	0
1052	COG1263	G	4	0	0	0	0.570626	0.0579421	2	-0.354042	-0.1875
1736	COG2208	TK	4	1	0	1	0.759904	0.012987	12	1.96638	0.0625
1955	COG2855	S	4	0	0	0	0.427985	0.17982	3	-0.398985	0.444444
1639	COG2082	H	4	0	0	0	0.527121	0.108891	4	2.74874	-2
1753	COG2227	H	4	1	0	1	0.647333	0.024975	2	0	-0.777778
1798	COG2313	F	4	0	0	1	0.632121	0.021978	1	-0.398985	0
1803	COG2318	Q	4	0	0	1	0.650243	0.027972	10	-0.4148	-1.55556
1528	COG1929	G	4	0	0	0	0.572796	0.0759241	3	-0.428174	0
279	COG0282	C	4	1	0	1	0.721002	0.017982	1	-0.428174	0.5
2058	COG3000	I	4	0	0	0	0.592436	0.0579421	3	0	0
2226	COG3275	T	4	0	0	0	0.518406	0.0659341	13	0	0
2241	COG3295	S	4	0	0	0	0.597719	0.0989011	7	1.63044	0
2370	COG3500	X	4	0	0	0	0.543112	0.0779221	5	0	-3.75
534	COG0543	HC	4	1	0	1	0.816056	0.002997	2	0	0
1717	COG2186	K	4	0	0	0	0.545688	0.0979021	3	0	0.444444
2400	COG3537	G	4	0	0	1	0.674044	0.032967	17	1.42495	0.79
2589	COG3828	R	4	0	0	0	0.462503	0.22977	8	-0.333849	0.75
2617	COG3866	G	4	0	0	1	0.778233	0.013986	13	-0.428174	-4
2653	COG3919	R	4	1	0	1	0.613644	0.041958	5	-0.398985	0.836735
1502	COG1893	H	4	1	0	1	0.790671	0.004995	1	0	0
2666	COG3951	N	4	0	0	0	0.507439	0.0739261	16	-0.491596	0.444444
483	COG0491	R	4	0	0	0	0.51863	0.125874	1	1.91259	0.777778
2328	COG3442	R	4	0	0	0	0.514061	0.122877	3	0	-0.555556
2725	COG4147	C	4	0	0	0	0.531483	0.0939061	7	0	-7
2842	COG4445	J	4	0	0	0	0.541289	0.0809191	8	0	0.875
3011	COG4833	G	4	0	0	0	0.430437	0.212787	14	0	0
982	COG1181	MR	4	1	0	1	0.85796	0.001998	1	-0.514929	0.5
1039	COG1247	E	4	0	0	0	0.553362	0.102897	1	0	0.24
1579	COG2002	KV	4	1	0	1	0.864858	0.000999001	2	-0.267432	0.959184
1780	COG2265	J	4	1	0	1	0.77132	0.003996	1	0	0
1830	COG2355	OE	4	1	0	1	0.690136	0.035964	2	2.35053	0
1840	COG2367	V	4	1	0	1	0.914472	0.001998	3	0	0
2001	COG2917	D	4	1	0	1	0.748633	0.00999001	2	0	0
2073	COG3023	M	4	1	0	1	0.766576	0.00699301	2	0	0
2162	COG3193	T	4	0	1	0	0.662105	0.015984	1	1.91259	0.986667
2419	COG3568	R	4	1	0	1	0.772197	0.001998	2	0	0
2675	COG3962	G	4	0	0	0	0.512137	0.104895	7	0	0.25
2720	COG4133	O	4	1	0	1	0.686135	0.025974	3	0	0
2736	COG4175	E	4	1	0	1	0.626352	0.046953	5	-0.333849	0.875
2865	COG4529	R	4	0	0	0	0.454734	0.241758	1	0	0
3095	COG5265	O	4	1	0	1	0.664712	0.020979	2	1.80808	0
3156	COG5434	G	4	1	0	1	0.709059	0.018981	10	-0.491596	0.984375
3188	COG5483	S	4	0	0	1	0.723228	0.018981	10	-0.267432	0.5
1482	COG1863	P	5	0	0	0	0.570436	0.0829171	3	-0.343592	0
1774	COG2258	FV	5	0	0	0	0.411324	0.223776	3	0	0.92
759	COG0774	M	5	1	0	0	0.729206	0.00999001	3	0	0
1605	COG2039	O	5	0	0	0	0.54258	0.108891	4	0	0.989796
2119	COG3131	M	5	0	0	0	0.44878	0.211788	5	0	-0.5
2212	COG3258	P	5	1	0	0	0.637266	0.036963	2	-0.514929	0.716049
1961	COG2863	C	5	1	0	1	0.77121	0.011988	2	-0.398985	0.98
2243	COG3298	L	5	1	0	0	0.653736	0.02997	6	0	0
2297	COG3392	L	5	0	0	0	0.48191	0.0949051	5	0	0
2248	COG3305	S	5	0	0	0	0.390235	0.391608	2	0	0
2309	COG3412	T	5	0	0	0	0.414048	0.32967	4	0	0
1385	COG1723	J	5	0	0	0	0.473828	0.244755	4	-0.592887	0
2254	COG3313	R	5	1	0	0	0.706287	0.026973	2	0	0
2717	COG4124	G	5	1	0	0	0.604615	0.041958	4	0	0
2755	COG4215	E	5	1	0	0	0.810174	0.002997	9	0	0.222222
2351	COG3476	T	5	0	0	0	0.479592	0.155844	1	0	0
2970	COG4737	S	5	0	0	0	0.475915	0.121878	2	-0.267432	0.666667
2760	COG4223	S	5	1	0	0	0.606159	0.017982	4	0	0
2623	COG3875	M	5	0	0	0	0.55908	0.0539461	4	0	0
2625	COG3877	K	5	1	0	0	0.627103	0.033966	1	1.63044	0.75
2695	COG4099	R	5	0	0	0	0.405309	0.286713	5	0	0
2783	COG4262	R	5	0	0	0	0.566617	0.0769231	2	0	0.5
3039	COG4928	R	5	0	0	0	0.391498	0.190809	2	1.96638	0.941406
3109	COG5306	R	5	1	0	0	0.818242	0.000999001	1	0	0.25
3177	COG5469	S	5	1	0	0	0.555874	0.014985	3	0	0
3231	COG5581	N	5	0	0	0	0.572529	0.0689311	4	0	0
3245	COG5631	K	5	1	0	0	0.737417	0.010989	5	0	0
167	COG0168	P	6	0	0	1	0.860604	0.00799201	4	0	0
521	COG0530	P	6	0	0	1	0.904865	0.002997	12	-0.398985	0.5
607	COG0618	FT	6	0	0	1	0.747947	0.00899101	5	-0.592887	0.5
719	COG0733	R	6	0	0	1	0.935936	0.000999001	13	0	0
933	COG1122	PR	6	0	0	1	0.970296	0.00599401	13	-0.343592	0
306	COG0309	O	6	0	0	0	0.589067	0.0959041	1	0	0.940828
413	COG0417	L	6	0	0	1	0.814037	0.00599401	9	0	0
1155	COG1397	O	6	0	0	1	0.768814	0.00699301	2	-0.514929	0.993827
717	COG0730	P	6	1	0	1	0.6335	0.02997	2	0	0.777778
617	COG0628	R	6	1	0	1	0.711868	0.00599401	2	-0.343592	0.777778
1211	COG1479	V	6	0	0	1	0.780478	0.00599401	5	0	0
1660	COG2110	J	6	0	0	1	0.781634	0.00699301	7	0	0
1314	COG1624	T	6	0	0	1	0.675337	0.033966	7	-0.428174	0.666667
1995	COG2909	K	6	0	0	1	0.992008	0.00599401	13	-0.491596	0.875
2095	COG3069	C	6	0	0	1	0.817304	0.00999001	12	-0.413276	0.96875
2185	COG3224	R	6	0	0	1	0.764179	0.014985	10	0	0
1707	COG2176	L	6	0	0	1	0.944626	0.00599401	4	0	-3.25
2282	COG3359	R	6	0	0	1	0.782764	0.001998	10	-0.354042	0
2458	COG3629	K	6	0	0	1	0.76032	0.00599401	15	0	0
1757	COG2234	OE	6	0	0	1	0.77148	0.00999001	1	-0.491596	-1.66667
2348	COG3472	S	6	0	0	0	0.594279	0.0579421	1	0	0
2527	COG3733	Q	6	0	0	1	0.891428	0.00599401	11	0	-0.1875
2639	COG3899	R	6	0	0	1	0.830489	0.00799201	4	0	0.875
2613	COG3857	L	6	0	0	1	0.870864	0.00599401	11	0	0
2669	COG3956	R	6	0	0	1	0.878748	0.00599401	13	0	0.666667
1198	COG1461	R	6	0	0	1	0.802597	0.00799201	5	0	0
2642	COG3903	R	6	0	0	1	0.80185	0.00699301	8	0	0
2962	COG4717	S	6	0	0	1	0.867639	0.000999001	8	0	-2.75
1575	COG1994	O	6	1	0	1	0.750378	0.004995	1	-0.398985	0
1818	COG2337	V	6	0	0	0	0.588717	0.0939061	1	0	0
2432	COG3591	O	6	0	0	1	0.863016	0.00599401	3	-0.491596	0.96875
2611	COG3854	D	6	0	0	0	0.482804	0.155844	3	0	0
2910	COG4624	C	6	0	0	1	0.914052	0.00599401	12	0	0.5
2971	COG4745	R	6	0	0	1	0.923336	0.002997	5	0	0
2988	COG4782	R	6	0	0	1	0.884616	0.00599401	4	-0.398985	0.5
168	COG0169	E	7	1	0	1	0.907277	0.002997	6	-0.333849	0.5
234	COG0236	I	7	0	1	1	0.720901	0.013986	2	0	0.944444
396	COG0399	M	7	1	0	1	0.797315	0.00999001	1	-0.413276	0.982249
821	COG0840	T	7	1	0	1	0.718817	0.015984	2	0	-1
648	COG0659	P	7	1	0	1	0.842137	0.003996	2	0	0
1209	COG1477	HO	7	1	0	0	0.725046	0.012987	8	0	0
56	COG0057	G	7	0	1	1	0.7372	0.00699301	1	0	0.666667
573	COG0583	K	7	1	0	0	0.715762	0.011988	3	-0.413276	0.5
1731	COG2203	T	7	0	1	1	0.815166	0.003996	5	0	0
698	COG0711	C	7	1	0	1	0.848235	0.002997	4	-0.398985	0.897959
1703	COG2172	T	7	0	0	0	0.496778	0.192807	6	-0.592887	-2.25
579	COG0589	T	7	1	0	1	0.715555	0.014985	2	0	0
1735	COG2207	K	7	0	0	0	0.580261	0.0739261	3	0	0
1935	COG2831	U	7	1	0	0	0.644356	0.02997	4	-0.592887	0.875
2142	COG3166	NW	7	0	0	0	0.478491	0.144855	12	0	0
375	COG0378	O	7	0	0	0	0.474431	0.163836	1	0	0
1347	COG1669	R	7	0	0	0	0.449914	0.154845	1	0	0.777778
1506	COG1898	M	7	1	0	0	0.63907	0.035964	1	-0.354042	0.953125
2288	COG3381	O	7	0	0	0	0.62885	0.0539461	12	0	0.92
2479	COG3659	M	7	0	0	0	0.600129	0.0549451	4	-0.354042	0.92
1765	COG2244	M	7	1	0	1	0.73649	0.004995	2	-0.267432	0
1912	COG2770	T	7	0	1	1	0.811179	0.003996	6	2.35053	0
1784	COG2270	R	7	1	0	1	0.711515	0.016983	4	0	0
2702	COG4106	C	7	1	0	1	0.775495	0.010989	7	0	0.833333
2750	COG4206	H	7	1	0	1	0.664687	0.040959	12	-0.514929	0.805556
2312	COG3416	S	7	0	0	0	0.542262	0.0669331	4	-0.514929	0.92
2805	COG4313	M	7	0	0	0	0.540298	0.104895	10	3.24888	0
2175	COG3213	T	7	1	0	0	0.729105	0.010989	3	-0.354042	0.68
2809	COG4318	S	7	0	0	0	0.601665	0.0569431	7	-0.398985	0.975309
373	COG0376	P	7	0	1	0	0.8256	0.002997	1	-0.267432	0
1278	COG1566	V	7	1	0	0	0.750069	0.00799201	1	0	-0.25
2999	COG4803	S	7	0	0	0	0.466272	0.341658	9	0	0
364	COG0367	E	7	1	0	1	0.796136	0.002997	1	0	0.444444
458	COG0463	M	7	1	0	0	0.571969	0.041958	1	0	0
1226	COG1495	O	7	1	0	1	0.775429	0.00599401	2	-0.514929	0.88
1325	COG1640	G	7	1	0	1	0.749583	0.00899101	1	-0.354042	0.988166
2871	COG4547	H	7	0	1	1	0.734544	0.00599401	3	0	0
3075	COG4993	G	7	0	1	1	0.607597	0.00799201	3	1.91259	0.991736
3117	COG5323	X	7	0	0	0	0.573022	0.0689311	2	0	0.984694
3204	COG5509	S	7	0	0	0	0.390465	0.390609	10	0	0.5
73	COG0074	C	8	0	0	0	0.496737	0.141858	1	-0.413276	0.98
194	COG0196	H	8	1	0	1	0.769226	0.011988	6	0	0
85	COG0086	K	8	0	0	0	0.55145	0.0999001	1	1.80808	0.972656
258	COG0260	E	8	1	0	0	0.660354	0.021978	2	-0.592887	-0.0625
470	COG0475	P	8	1	0	0	0.811981	0.001998	3	-0.592887	0
530	COG0539	J	8	0	1	1	0.834678	0.001998	3	0	0
499	COG0507	L	8	1	0	0	0.705415	0.017982	2	-0.428174	0
804	COG0822	O	8	0	1	1	0.762393	0.002997	3	1.96638	0.996914
461	COG0466	O	8	0	1	1	0.820828	0.001998	3	-0.4148	0.625
9	COG0009	J	8	1	0	0	0.755185	0.004995	1	0	0.25
779	COG0795	MN	8	1	0	0	0.692197	0.00799201	3	0	0
1224	COG1493	T	8	1	0	0	0.698413	0.012987	4	-0.4148	-4.25
559	COG0568	K	8	0	1	1	0.71209	0.012987	3	0	0.84
863	COG1023	G	8	1	0	0	0.750208	0.003996	2	2.14087	0.125
1343	COG1663	M	8	1	0	0	0.732823	0.004995	2	0	0
1716	COG2185	I	8	0	1	1	0.876358	0.001998	4	0	0
2377	COG3508	Q	8	1	0	0	0.830473	0.003996	2	0	-0.555556
891	COG1063	ER	8	1	0	0	0.766298	0.004995	2	0	0
1220	COG1488	H	8	1	0	0	0.74717	0.004995	1	1.80808	-1.75
1243	COG1519	M	8	1	0	0	0.847331	0.001998	4	-0.730297	0
2149	COG3176	R	8	1	0	0	0.785996	0.002997	1	0	0
2520	COG3719	J	8	1	0	0	0.851689	0.001998	4	0	0
2616	COG3865	R	8	0	1	1	0.889294	0.000999001	1	-0.514929	0.959184
2693	COG4096	V	8	0	0	0	0.523748	0.125874	1	-0.398985	0.99308
2997	COG4799	I	8	0	1	1	0.809685	0.000999001	2	0	0.5
542	COG0551	L	9	0	0	1	0.821064	0.00899101	13	0	0
801	COG0819	H	9	0	0	1	0.827284	0.000999001	14	-0.491596	0.975309
857	COG1015	G	9	0	0	1	0.617804	0.03996	14	0	-0.1875
1002	COG1203	V	9	0	0	1	0.734684	0.010989	14	0	0
1036	COG1240	H	9	0	0	1	0.767204	0.004995	14	2.83772	0.96
1204	COG1470	S	9	0	0	1	0.752637	0.000999001	14	0	0
1435	COG1794	M	9	0	0	1	0.803402	0.004995	14	0	0
1810	COG2327	M	9	0	0	1	0.782147	0.013986	14	0	0.722222
1923	COG2815	M	9	0	0	1	0.766913	0.004995	14	0	0
2264	COG3325	G	9	0	0	1	0.776797	0.013986	13	-0.413276	0.25
2273	COG3336	CO	9	0	0	1	0.81188	0.013986	14	-0.514929	0.966942
2277	COG3342	R	9	0	0	1	0.838511	0.010989	14	0	0.5
2353	COG3480	T	9	0	0	1	0.786761	0.010989	13	0	0
2660	COG3936	G	9	0	0	1	0.792357	0.00899101	13	0	0
2903	COG4605	P	9	0	0	1	0.837532	0.010989	14	0	0
2127	COG3145	L	10	0	0	0	0.586903	0.0509491	4	1.42495	0
2136	COG3159	S	10	0	0	0	0.329722	0.425574	2	0	0
606	COG0617	J	10	1	0	1	0.722254	0.00999001	3	0	0.25
1156	COG1398	I	10	1	0	0	0.761762	0.004995	1	0	0
100	COG0101	J	10	0	0	0	0.571338	0.0549451	1	0	0
1178	COG1429	H	10	0	0	0	0.521232	0.113886	1	-0.592887	0
2719	COG4132	R	10	0	0	0	0.206126	0.809191	3	-0.413276	0.777778
2876	COG4553	I	10	1	0	0	0.686386	0.013986	1	0	0.5
2892	COG4582	D	10	1	0	0	0.912511	0.001998	2	-0.4148	0.944444
3104	COG5285	Q	10	1	0	0	0.758188	0.011988	4	-0.428174	0
3134	COG5368	G	10	0	0	0	0.398689	0.36963	1	-0.398985	0.5
3233	COG5587	S	10	0	0	0	0.206261	0.813187	2	0	0
322	COG0325	H	11	1	0	1	0.723233	0.00999001	1	-0.343592	0.666667
535	COG0544	O	11	1	0	1	0.807778	0.002997	2	-0.398985	-0.111111
348	COG0351	H	11	1	0	1	0.806684	0.003996	4	0	0.6
554	COG0563	F	11	1	0	1	0.652836	0.014985	2	0	0
2179	COG3217	FV	11	0	0	0	0.556909	0.11988	4	0	0
653	COG0665	E	11	1	0	1	0.880441	0.002997	2	-0.592887	0.75
892	COG1064	G	11	1	0	1	0.772183	0.003996	2	1.91259	0.989796
2148	COG3175	CO	11	1	0	1	0.802608	0.00899101	2	0	0.25
2299	COG3394	G	11	0	0	0	0.64488	0.0659341	3	0	0
2691	COG4093	S	11	0	0	0	0.563148	0.108891	6	0	0
3176	COG5468	S	11	0	0	0	0.513806	0.173826	1	0	-0.25
731	COG0746	H	12	0	0	0	0.374678	0.363636	1	0	0
714	COG0727	R	12	0	0	0	0.158723	0.865135	3	0	0
1691	COG2156	P	12	0	0	0	0.380475	0.318681	3	0	0.5
667	COG0679	R	12	0	0	0	0.384496	0.383616	2	0	0
1655	COG2102	J	12	0	0	0	0.528822	0.117882	1	-0.333849	0.88
1942	COG2838	C	12	0	0	0	0.519143	0.125874	4	0	0
1762	COG2241	H	12	0	0	0	0.332967	0.646354	2	0	0
1763	COG2242	H	12	0	0	0	0.332967	0.646354	2	0	0
2603	COG3844	E	12	0	0	0	0.441166	0.214785	2	0	0
199	COG0201	U	13	0	1	1	0.912288	0.001998	2	0	0
612	COG0623	I	13	0	1	1	0.760921	0.00899101	3	0	0
847	COG1005	C	13	0	1	1	0.80033	0.002997	3	-0.398985	0.816327
1282	COG1573	L	13	1	0	0	0.620313	0.038961	1	1.96638	0.996094
1030	COG1233	Q	13	0	1	1	0.738204	0.004995	1	0	-2
1251	COG1528	P	13	0	1	1	0.97156	0.001998	1	0	0
1908	COG2759	F	13	0	1	1	0.855592	0.001998	3	0	0
957	COG1151	C	14	0	0	1	0.837643	0.00599401	8	0	0
1020	COG1221	KT	14	0	0	1	0.583734	0.00899101	6	-0.592887	0.777778
1077	COG1293	JO	14	0	0	1	0.776949	0.00599401	6	0	0
1548	COG1958	K	14	0	0	1	0.624223	0.043956	9	0	0
2043	COG2976	T	14	0	0	0	0.576694	0.0929071	8	0	0
2147	COG3174	P	14	0	0	0	0.527047	0.0889111	5	0	0.8125
2608	COG3850	T	14	0	0	1	0.73534	0.00999001	9	-0.267432	0.6875
2620	COG3870	T	14	0	0	1	0.621139	0.043956	9	0	0
2658	COG3933	K	14	0	0	1	0.793659	0.00999001	6	0	0
2963	COG4720	H	14	0	0	1	0.842314	0.00999001	9	-0.514929	0.986111
381	COG0384	R	15	0	0	0	0.620006	0.0539461	1	0	0
993	COG1193	L	15	0	0	1	0.743936	0.011988	3	0	0
1228	COG1501	G	15	0	0	0	0.531199	0.0839161	3	0	0
2140	COG3164	S	15	0	0	1	0.64478	0.030969	2	-0.343592	0.5
2373	COG3503	S	15	0	0	0	0.595246	0.0559441	1	-0.491596	0.989619
2714	COG4121	J	15	0	0	0	0.587281	0.114885	2	0	0
241	COG0243	C	16	0	1	1	0.760972	0.001998	4	0	0
361	COG0364	G	16	1	0	0	0.732901	0.001998	1	-0.491596	0.973333
77	COG0078	E	16	0	1	1	0.889456	0.001998	3	-0.514929	0.959184
640	COG0651	CP	16	1	0	0	0.913869	0.001998	3	-0.354042	0.98
986	COG1186	J	16	1	0	0	0.801754	0.001998	7	-0.514929	0
1327	COG1643	J	16	1	0	0	0.679734	0.01998	3	0	0
1207	COG1475	D	16	1	0	0	0.71519	0.00599401	2	0	0
788	COG0804	E	16	0	1	1	0.681393	0.016983	1	0	0
1338	COG1657	I	16	1	0	0	0.777794	0.00599401	4	-0.413276	0
2154	COG3181	C	16	0	1	1	0.771013	0.003996	2	-0.354042	0.979167
655	COG0667	HR	16	1	0	0	0.712478	0.003996	1	0	0.666667
670	COG0682	M	16	1	0	0	0.756455	0.001998	1	1.42495	-2.25
813	COG0831	E	16	0	1	1	0.753541	0.00799201	2	0	0
1730	COG2202	T	16	1	0	0	0.812127	0.001998	2	0	0.333333
1875	COG2513	G	16	1	0	0	0.724604	0.00599401	2	0	0.25
2214	COG3260	C	16	1	0	0	0.735068	0.00999001	4	-0.398985	0
2270	COG3333	R	16	0	1	1	0.859175	0.001998	3	-0.592887	0.88
3205	COG5511	X	16	0	1	1	0.817661	0.001998	3	0	0
276	COG0279	G	17	1	0	1	0.753065	0.011988	2	-0.514929	0.984694
71	COG0072	J	17	0	0	0	0.375096	0.344655	1	-0.267432	0
838	COG0859	M	17	1	0	1	0.774335	0.00799201	3	0	0
939	COG1129	G	17	1	0	0	0.595763	0.045954	3	-0.413276	0.988166
1966	COG2870	M	17	0	0	0	0.563757	0.0789211	1	0	0
462	COG0467	T	18	0	0	0	0.50734	0.153846	4	1.80808	1
1136	COG1368	M	18	1	0	1	0.830941	0.002997	9	0	0
1176	COG1427	H	18	0	0	0	0.522138	0.131868	17	-0.333849	0
1332	COG1649	S	18	0	0	0	0.448316	0.317682	15	0	0
1788	COG2274	V	18	1	0	0	0.662196	0.037962	13	-0.398985	0.988281
1791	COG2304	R	18	0	0	0	0.517021	0.160839	1	0	0
1480	COG1861	M	18	0	0	0	0.615195	0.0739261	12	0	0
1901	COG2730	G	18	0	0	0	0.554864	0.102897	19	-0.4148	0.918367
1951	COG2851	C	18	0	0	0	0.406156	0.366633	19	-0.398985	0.88
2030	COG2957	E	18	0	0	0	0.458171	0.303696	16	-0.398985	0
1949	COG2847	P	18	0	0	0	0.468356	0.214785	10	-0.491596	0.975309
2074	COG3024	L	18	0	0	0	0.409799	0.161838	7	-0.514929	0.97449
2041	COG2972	T	18	0	0	0	0.444374	0.177822	13	1.63044	0
2279	COG3345	G	18	0	0	0	0.399568	0.344655	18	-0.4148	0.925926
2390	COG3525	G	18	0	0	0	0.3823	0.401598	18	0	0
2396	COG3533	G	18	0	0	0	0.38717	0.44955	19	1.91259	1
2219	COG3265	G	18	1	0	1	0.635074	0.032967	7	0	0
2232	COG3284	K	18	1	0	0	0.635257	0.025974	9	0	0
2376	COG3507	G	18	0	0	0	0.567301	0.0859141	6	0	0.5625
2513	COG3712	PT	18	0	0	0	0.509138	0.190809	21	0	0
2692	COG4094	S	18	0	0	0	0.473156	0.343656	20	-0.4148	0
2487	COG3669	G	18	0	0	0	0.454494	0.191808	7	0	0.5
2371	COG3501	UXR	18	0	0	0	0.492501	0.133866	7	0	0
2761	COG4225	G	18	0	0	0	0.469347	0.107892	13	-0.267432	0.5
2718	COG4126	E	18	0	0	0	0.554549	0.0939061	13	0	0
2729	COG4152	R	18	0	0	0	0.379348	0.180819	6	0	0
608	COG0619	H	18	0	0	0	0.592372	0.0649351	2	-0.4148	0.5
2785	COG4264	P	18	0	0	0	0.671894	0.0589411	16	0	0
2814	COG4324	R	18	0	0	0	0.416206	0.238761	12	0	0.5
2862	COG4520	M	18	0	0	0	0.394451	0.281718	1	1.09545	1
2879	COG4564	T	18	0	0	0	0.39816	0.328671	17	0	0.555556
3048	COG4951	S	18	0	0	0	0.361891	0.313686	16	-0.333849	0.666667
3072	COG4989	R	18	0	0	0	0.576312	0.0969031	3	0	0.777778
772	COG0788	F	19	1	0	0	0.633803	0.043956	3	0	0
1018	COG1219	O	19	0	1	1	0.626317	0.016983	1	-0.428174	0
1189	COG1448	E	19	1	0	0	0.753938	0.00999001	2	-0.4148	0
2574	COG3808	C	19	0	0	0	0.591976	0.0679321	2	0	0
2919	COG4638	PR	19	1	0	0	0.626534	0.037962	2	0	0.875
1644	COG2088	D	20	0	0	0	0.536214	0.0789211	1	0	0
1807	COG2323	S	20	0	0	1	0.704227	0.014985	2	-0.413276	0.995
1248	COG1524	T	20	0	0	1	0.748141	0.00899101	1	0	0
1929	COG2823	M	20	0	0	1	0.862212	0.001998	2	-0.413276	0.99308
2220	COG3267	UW	20	0	0	1	0.806198	0.00899101	2	0	0.916667
919	COG1101	R	21	1	0	0	0.607647	0.026973	1	0	0.928994
1316	COG1626	G	21	0	0	0	0.527534	0.0679321	2	1.63044	0
1512	COG1907	H	21	0	0	0	0.424589	0.381618	2	0	0
1679	COG2138	H	21	0	0	0	0.57098	0.0689311	2	0	0
2388	COG3522	U	21	0	0	0	0.467636	0.247752	1	-0.413276	0.888889
1095	COG1314	U	22	0	0	0	0.47943	0.110889	4	0	0.222222
1414	COG1763	H	22	0	0	0	0.556895	0.171828	3	0	0.777778
1428	COG1785	PR	22	0	0	0	0.477877	0.218781	6	0	0
1600	COG2032	P	22	0	0	0	0.459947	0.166833	5	1.80808	0.75
2467	COG3644	S	22	1	0	0	0.636375	0.048951	3	-0.592887	0.5
2486	COG3667	P	22	0	0	0	0.421648	0.402597	3	-0.4148	0.96
2560	COG3786	M	22	0	0	0	0.538514	0.0949051	5	-0.267432	-0.777778
2752	COG4209	G	22	0	0	0	0.429123	0.14985	3	0	0.777778
2643	COG3904	S	22	0	0	0	0.527007	0.0589411	6	1.63044	0
2019	COG2941	H	22	0	0	1	0.579825	0.043956	1	0	0
3027	COG4886	K	22	1	0	0	0.597958	0.027972	5	-0.592887	0.5
3140	COG5387	O	22	0	0	0	0.457205	0.153846	5	0	0
466	COG0471	G	23	0	0	1	0.951853	0.00599401	6	0	0.777778
848	COG1006	P	23	0	0	1	0.775677	0.00699301	2	-0.4148	0.777778
894	COG1067	O	23	0	0	1	0.808181	0.00699301	5	-0.514929	0.979592
1080	COG1296	E	23	0	0	1	0.790212	0.00799201	6	-0.333849	0.861111
971	COG1169	HQ	23	0	0	1	0.90407	0.00599401	9	0	0
1090	COG1307	I	23	0	0	1	0.870641	0.00599401	6	-0.333849	-0.1875
1089	COG1306	R	23	0	0	1	0.736578	0.00799201	2	-0.514929	0.992188
1449	COG1814	P	23	0	0	1	0.948537	0.000999001	7	-0.491596	0.988281
1862	COG2414	C	23	0	0	1	0.913277	0.00699301	8	0	0.25
1453	COG1819	G	23	0	0	1	0.707897	0.036963	3	-0.413276	0.917969
2227	COG3276	J	23	0	0	1	0.775928	0.00699301	6	-0.398985	0
1212	COG1480	T	23	0	0	1	0.915748	0.00599401	3	0	0.666667
1337	COG1656	R	23	0	0	1	0.842112	0.003996	5	-0.354042	0.5
2420	COG3569	L	23	0	0	1	0.649715	0.026973	1	-0.514929	0.966942
2614	COG3858	D	23	0	0	1	0.878025	0.00599401	4	0	0.950617
2779	COG4255	S	23	0	0	1	0.805633	0.003996	5	1.91259	0.876543
3153	COG5427	S	23	0	0	1	0.771317	0.00699301	6	1.91259	-0.555556
298	COG0301	HJ	24	0	0	1	0.678624	0.013986	1	0	0
2622	COG3872	S	24	0	0	1	0.592664	0.03996	2	0	0.989796
2728	COG4150	P	24	0	0	0	0.538759	0.110889	2	-0.354042	0.986111
2846	COG4453	S	24	0	0	0	0.357214	0.343656	1	0	0
942	COG1133	V	25	0	0	0	0.484014	0.122877	4	1.96638	1
1119	COG1348	HP	25	0	0	0	0.564683	0.116883	3	-0.354042	0.988166
1904	COG2738	O	25	0	0	1	0.654786	0.028971	3	0	0
2262	COG3323	S	25	0	0	0	0.530256	0.0539461	3	0	0.666667
2897	COG4587	R	25	0	0	0	0.54733	0.11988	1	-0.354042	0.875
552	COG0561	HR	26	1	0	1	0.7502	0.00699301	1	0	0
587	COG0597	MU	26	1	0	1	0.773536	0.00699301	2	-0.491596	0.993827
1004	COG1205	L	26	1	0	1	0.679507	0.020979	2	-0.491596	0
1069	COG1283	P	26	1	0	1	0.640595	0.038961	1	0	0
94	COG0095	H	27	0	0	1	0.602481	0.035964	3	0	-4.25
809	COG0827	L	27	0	0	1	0.744322	0.012987	3	-0.514929	0.92
1616	COG2052	M	27	0	0	1	0.640368	0.035964	2	-0.428174	0
1956	COG2856	O	27	0	0	1	0.845646	0.00999001	3	0	0
2080	COG3033	E	27	0	0	1	0.737966	0.00999001	3	0	0
839	COG0860	M	28	1	0	1	0.646788	0.021978	1	-0.354042	-5.75
3052	COG4956	R	28	0	0	0	0.547771	0.10989	2	0	0
3178	COG5470	S	28	0	0	0	0.574766	0.0919081	2	0	0
3225	COG5564	S	28	0	1	1	0.616746	0.042957	1	0	0.777778
191	COG0193	J	29	1	0	1	0.674589	0.026973	1	0	0.875
2569	COG3803	S	29	0	0	0	0.103216	0.905095	3	-0.4148	0.5
250	COG0252	JE	29	0	1	0	0.700168	0.017982	3	0	0
2957	COG4702	S	29	0	0	0	0.175179	0.836164	3	0	0.777778
3182	COG5477	S	29	0	0	0	0.576196	0.100899	4	-0.4148	0.975309
3201	COG5501	S	29	0	0	0	0.159368	0.828172	4	1.91259	0.777778
594	COG0604	CR	30	0	1	0	0.631683	0.031968	2	0	0.5
867	COG1030	O	30	1	0	1	0.831454	0.003996	3	-0.267432	0.875
1819	COG2339	T	30	1	0	1	0.707341	0.023976	1	-0.514929	0.944444
1044	COG1253	R	30	1	0	1	0.781974	0.002997	1	0	0
2555	COG3773	DM	30	1	0	1	0.733345	0.011988	3	0	0
1050	COG1261	N	31	0	0	0	0.373471	0.371628	3	0	0.979592
1190	COG1449	G	31	0	0	0	0.588153	0.0629371	2	-0.514929	0.99
1175	COG1426	D	31	0	0	1	0.611294	0.036963	2	5.07281	0.361111
2145	COG3170	NW	31	0	0	0	0.469704	0.105894	4	-0.343592	0
2837	COG4413	E	31	0	0	1	0.714931	0.00999001	3	0	-4
2907	COG4615	P	31	0	0	1	0.740649	0.015984	4	0	0
136	COG0137	E	32	0	1	1	0.747074	0.004995	6	-0.491596	0.968889
491	COG0499	H	32	0	0	0	0.493348	0.130869	4	-0.491596	0.972656
1143	COG1381	L	32	1	0	1	0.655879	0.026973	3	0	0.923469
1179	COG1430	S	32	1	0	0	0.648115	0.037962	2	1.42495	0.75
1262	COG1544	J	32	0	0	0	0.533335	0.105894	1	0	0
1303	COG1609	K	32	0	0	0	0.441253	0.236763	1	0	0
205	COG0207	F	33	0	1	0	0.639319	0.022977	1	0	0
443	COG0447	H	33	0	1	1	0.635266	0.022977	2	0	0.666667
745	COG0760	O	33	1	0	0	0.708992	0.00699301	3	-0.514929	0
1388	COG1729	D	33	1	0	1	0.705765	0.017982	3	0	0.8125
351	COG0354	O	34	0	0	0	0.539379	0.11988	3	-0.333849	0.8
797	COG0815	M	34	1	0	1	0.68641	0.018981	1	0	-6.75
1389	COG1732	M	34	0	0	0	0.426438	0.285714	1	1.91259	0.953125
2798	COG4301	R	34	0	0	0	0.513275	0.160839	1	0	0
1166	COG1408	R	35	0	0	0	0.5112	0.14985	1	0	0
2344	COG3467	V	35	0	0	0	0.334804	0.473526	3	0	-0.25
2986	COG4778	P	35	0	0	0	0.205067	0.811189	1	-0.514929	0
3195	COG5495	R	35	0	0	0	0.302589	0.487512	1	0	0
2126	COG3144	N	36	0	0	0	0.569626	0.118881	3	0	0.777778
2186	COG3225	N	36	0	0	0	0.518894	0.121878	1	0	0.555556
2274	COG3338	P	36	0	0	0	0.366083	0.363636	1	0	0.857143
2931	COG4654	C	36	0	0	0	0.255139	0.681319	1	1.91259	0.944444
144	COG0145	EQ	37	0	0	1	0.811867	0.00799201	3	0	0
990	COG1190	J	37	1	1	0	0.736758	0.014985	1	0	0.25
1232	COG1506	E	37	0	0	1	0.737128	0.012987	1	0	0
1898	COG2720	V	37	0	0	1	0.725518	0.012987	1	-0.514929	0
1808	COG2324	S	38	0	0	0	0.543741	0.10989	2	-0.491596	0.993827
2631	COG3885	Q	38	0	0	0	0.470075	0.280719	2	0	0.5
2781	COG4260	O	38	0	0	0	0.380482	0.388611	2	-0.592887	0.5
1438	COG1797	H	39	0	0	0	0.289019	0.549451	2	-0.398985	0.92
1873	COG2509	R	39	0	0	0	0.155151	0.818182	2	-0.354042	0.36
2336	COG3455	U	39	0	0	0	0.125664	0.88012	2	1.91259	0.959184
1688	COG2153	R	40	0	0	0	0.0871861	0.949051	2	0	0.333333
1712	COG2181	CP	40	0	0	0	0.179691	0.85015	2	0	0.846154
2883	COG4569	Q	40	0	0	0	0.149366	0.938062	2	0	0
684	COG0696	G	41	0	0	1	0.725152	0.012987	1	3.61033	0
1109	COG1333	CO	41	0	0	0	0.347543	0.362637	2	-0.413276	0.979167
2173	COG3211	R	41	0	0	1	0.7381	0.016983	3	-0.592887	0.111111
3073	COG4991	S	41	0	0	1	0.590551	0.017982	2	0	0
1654	COG2101	K	42	0	0	0	0.461496	0.21978	2	-0.398985	0.5
2873	COG4549	S	42	0	0	0	0.405775	0.283716	2	0	0.777778
3246	COG5632	M	42	0	0	0	0.420684	0.394605	2	0	0
569	COG0579	G	43	0	0	0	0.59238	0.0709291	1	-0.354042	0.96875
989	COG1189	J	43	0	0	0	0.561132	0.0849151	1	0	0.944444
1859	COG2391	R	43	0	0	0	0.606776	0.0549451	2	0	0
1011	COG1212	M	44	1	0	1	0.658113	0.025974	1	-0.413276	0.959184
1045	COG1254	C	44	1	0	1	0.813637	0.00999001	2	-0.267432	0.777778
1160	COG1402	H	44	0	0	0	0.606032	0.0509491	1	0	0
1324	COG1639	T	45	0	1	0	0.840327	0.012987	1	0	0
1521	COG1921	J	45	0	0	0	0.468876	0.171828	1	0	0.25
2504	COG3702	U	45	0	0	0	0.3316	0.430569	2	1.09545	0.75
1393	COG1737	K	46	1	1	0	0.677986	0.020979	1	0	-5.25
2122	COG3135	Q	46	1	0	0	0.586131	0.037962	2	0	0
2732	COG4160	E	46	1	0	0	0.768506	0.010989	1	0	0.92
1634	COG2076	V	47	1	0	1	0.597219	0.040959	2	0	0
1917	COG2805	NW	47	0	0	0	0.52851	0.12987	1	-0.354042	0.959184
2533	COG3740	X	47	0	0	0	0.389454	0.345654	1	0	0
865	COG1027	E	48	0	0	0	0.535506	0.124875	1	0	0.976331
1896	COG2718	R	48	1	0	0	0.644748	0.033966	2	0	0
2397	COG3534	G	48	1	0	0	0.620811	0.04995	1	0	0
611	COG0622	R	49	0	0	0	0.500412	0.160839	2	-0.4148	0.986111
2068	COG3016	R	49	0	0	0	0.534862	0.154845	1	-0.514929	0.975309
3234	COG5588	S	49	0	0	0	0.359933	0.384615	1	-0.4148	0.944444
232	COG0234	O	50	0	1	1	0.675586	0.023976	2	-0.413276	0.938272
1585	COG2010	C	50	1	0	0	0.690863	0.012987	1	-0.398985	0.959184
1813	COG2332	CO	50	1	0	1	0.686671	0.014985	1	-0.398985	0
13	COG0013	J	51	1	0	0	0.663486	0.016983	2	0	0
433	COG0437	C	51	0	1	1	0.76051	0.003996	1	0	0
1755	COG2230	I	51	1	0	0	0.662709	0.022977	1	0	0
1284	COG1575	H	52	0	0	1	0.751885	0.013986	1	-0.413276	0.993827
1315	COG1625	C	52	0	0	0	0.385982	0.533467	1	-0.413276	0.966759
1418	COG1768	R	52	0	0	1	0.618715	0.04995	2	0	0.96875
904	COG1078	R	53	0	0	1	0.795763	0.003996	2	0	0
1230	COG1503	J	53	0	0	0	0.49124	0.128871	1	0	0
2595	COG3835	KT	53	0	0	0	0.460369	0.181818	1	0	0
753	COG0768	DM	54	1	0	0	0.697688	0.018981	1	0	0
2020	COG2942	G	54	0	0	0	0.518167	0.146853	1	-0.4148	0.755102
2164	COG3195	F	54	0	0	0	0.625021	0.0519481	2	0	0
43	COG0044	F	55	0	0	0	0.391845	0.334665	1	0	0.96875
574	COG0584	I	55	0	0	0	0.344637	0.396603	2	-0.354042	0.979167
764	COG0779	J	55	0	0	0	0.520325	0.115884	1	0	0
1266	COG1550	S	56	0	0	0	0.383824	0.37962	1	-0.514929	0.875
2167	COG3201	H	56	0	0	0	0.271694	0.568432	2	0	0
2206	COG3251	Q	56	0	0	0	0.351261	0.417582	1	0	-0.5
58	COG0059	EH	57	0	0	0	0.576096	0.0749251	1	-0.413276	-5.25
3009	COG4829	Q	57	0	0	0	0.38506	0.326673	2	0	0
3191	COG5488	S	57	0	0	0	0.396287	0.271728	1	-0.514929	0.959184
1766	COG2246	I	58	0	0	0	0.2678	0.491508	1	0	0
2980	COG4764	R	58	0	0	0	0.138882	0.898102	2	-0.354042	0.810651
3172	COG5461	W	58	0	0	0	0.293833	0.562438	1	-0.398985	0.333333
17	COG0017	J	59	1	0	0	0.690217	0.00699301	1	-0.413276	0.988281
392	COG0395	G	59	0	1	1	0.796313	0.001998	2	-0.4148	0.986111
868	COG1032	R	59	1	0	0	0.738634	0.00899101	1	0	0
2040	COG2971	G	60	0	0	0	0.271636	0.547453	1	0	0.777778
2863	COG4521	P	60	0	0	0	0.248034	0.719281	1	-0.4148	0.944444
2207	COG3252	H	61	0	0	0	0.402698	0.460539	1	1.63044	1
2848	COG4456	S	61	0	0	0	0.14961	0.937063	1	0	0
921	COG1105	G	62	0	0	0	0.361797	0.576424	1	-0.514929	0.5
2834	COG4401	E	62	0	0	0	0.305473	0.527473	1	-0.354042	0.918367
2730	COG4154	G	63	0	0	0	0.554992	0.0529471	1	0	-1
2807	COG4315	S	63	0	0	0	0.517783	0.131868	1	0	0
999	COG1199	L	64	1	0	1	0.675521	0.040959	1	2.35053	0
2791	COG4281	I	64	0	0	0	0.47216	0.178821	1	0	-0.5
1909	COG2761	O	65	0	0	0	0.366733	0.352647	1	-0.267432	0
2698	COG4102	S	65	0	0	0	0.190172	0.694306	1	0	0.989796
2562	COG3794	C	66	0	0	0	0.606857	0.0749251	1	0	0
2664	COG3948	X	66	0	0	0	0.482905	0.278721	1	0	0
2372	COG3502	S	67	1	0	0	0.597146	0.044955	1	0	0
2627	COG3880	O	67	0	0	0	0.550123	0.0799201	1	-0.354042	0
930	COG1119	P	68	0	0	0	0.475739	0.218781	1	0	0
2626	COG3879	S	68	0	0	0	0.2698	0.527473	1	0	0
963	COG1160	J	69	1	0	1	0.651639	0.016983	1	0	0
2604	COG3845	F	69	1	0	1	0.656142	0.024975	1	0	0
294	COG0297	G	70	0	0	0	0.552797	0.102897	1	-0.343592	0
2567	COG3801	S	70	0	0	0	0.518594	0.150849	1	0	0
2049	COG2984	R	71	0	0	0	0.608516	0.0519481	1	-0.592887	0.833333
2546	COG3757	M	71	0	0	1	0.708333	0.035964	1	-0.413276	0.666667
1590	COG2015	Q	72	0	0	0	0.418454	0.331668	1	0	0.5
2535	COG3743	L	72	0	0	0	0.220505	0.729271	1	0	0
33	COG0034	F	73	0	0	0	0.594975	0.0529471	1	-0.491596	0
2524	COG3727	L	73	0	0	0	0.484368	0.275724	1	0	0
1890	COG2706	G	74	1	0	0	0.780923	0.004995	1	-0.491596	0.992188
2518	COG3717	G	74	0	0	0	0.580258	0.0829171	1	0	0
1537	COG1945	E	75	0	0	0	0.411452	0.25974	1	-0.398985	0
2507	COG3706	TK	75	0	0	0	0.417568	0.274725	1	-0.4148	0.916667
1860	COG2407	G	76	1	0	0	0.679605	0.017982	1	0	0.5
2494	COG3684	GP	76	1	0	0	0.840364	0.001998	1	-0.514929	0.84
1678	COG2137	O	77	0	0	0	0.2113	0.819181	1	-0.514929	0.965278
2464	COG3638	P	77	0	0	0	0.30839	0.515485	1	-0.4148	0
823	COG0842	V	78	1	0	1	0.708361	0.020979	1	-0.491596	0.5
2459	COG3631	R	78	0	0	0	0.585711	0.0919081	1	-0.398985	0
991	COG1191	K	79	0	0	0	0.429222	0.25974	1	0	0
2456	COG3627	P	79	0	0	0	0.565614	0.0849151	1	1.63044	1
220	COG0222	J	80	0	0	0	0.2761	0.594406	1	-0.354042	0.875
2362	COG3491	Q	80	0	0	0	0.30297	0.519481	1	0	0.25
2337	COG3456	TU	81	0	0	0	0.137681	0.915085	1	-0.514929	0.917355
2354	COG3481	J	81	0	0	0	0.383185	0.538462	1	0	0
2165	COG3199	F	82	0	0	0	0.54613	0.0769231	1	1.42495	-0.5
2323	COG3435	Q	82	0	0	0	0.492659	0.176823	1	0	0
1113	COG1338	N	83	0	1	0	0.845523	0.002997	1	0	0.91358
2320	COG3429	G	83	0	0	1	0.675876	0.036963	1	-0.413276	0
128	COG0129	EG	84	0	0	0	0.550718	0.0919081	1	-0.428174	0
2290	COG3383	R	84	0	1	1	0.672849	0.012987	1	0	0
830	COG0850	D	85	0	0	0	0.439634	0.294705	1	0	0.25
1835	COG2362	E	85	0	0	1	0.636174	0.015984	1	0	0
1263	COG1545	R	86	0	0	0	0.49188	0.133866	1	1.42495	0.982249
1781	COG2267	I	86	0	0	0	0.285025	0.542458	1	-0.398985	0.979592
122	COG0123	Q	87	1	0	1	0.650358	0.033966	1	2.74382	0.950413
1777	COG2262	J	87	1	0	1	0.668058	0.022977	1	0	0
1519	COG1918	P	88	0	0	0	0.491276	0.161838	1	-0.333849	0.25
2326	COG3439	S	88	0	0	0	0.345579	0.44955	1	0	0.444444
733	COG0748	P	89	1	0	0	0.698491	0.018981	1	0	0
1711	COG2180	CPO	89	1	0	0	0.704767	0.003996	1	-0.267432	-1.5
1671	COG2128	P	90	0	0	0	0.28098	0.7003	1	-0.354042	0.975207
1686	COG2151	O	90	0	0	0	0.28652	0.593407	1	0	0
289	COG0292	J	91	0	0	0	0.488344	0.163836	1	0	0.875
1677	COG2135	L	91	0	0	0	0.423315	0.268731	1	0	0
776	COG0792	L	92	0	0	0	0.422553	0.268731	1	-0.398985	0.666667
1599	COG2030	I	92	0	0	0	0.340228	0.470529	1	0	0
842	COG0864	K	93	0	0	0	0.208101	0.65035	1	-0.4148	0.92
1597	COG2026	V	93	0	0	0	0.36656	0.466533	1	0	0
1916	COG2804	NUW	94	0	0	0	0.467884	0.182817	1	0	0
2239	COG3293	X	94	0	0	0	0.281592	0.573427	1	0	-0.25
116	COG0117	H	95	0	0	0	0.283678	0.569431	1	-0.413276	0.938776
1568	COG1985	H	95	0	0	0	0.272273	0.611389	1	-0.491596	0.986159
259	COG0261	J	96	1	0	1	0.619343	0.046953	1	-0.267432	0
1544	COG1953	FH	96	0	0	0	0.445948	0.23976	1	-0.514929	0
1464	COG1838	C	97	0	0	0	0.15401	0.86014	1	-0.4148	0.8125
1542	COG1951	C	97	0	0	0	0.199335	0.776224	1	0	0.91358
264	COG0266	L	98	0	0	0	0.503035	0.143856	1	-0.514929	0.986667
1530	COG1934	M	98	0	0	0	0.531526	0.127872	1	-0.514929	0
1516	COG1914	P	99	0	0	0	0.360485	0.406593	1	0	-0.111111
1529	COG1932	HE	99	0	0	0	0.388011	0.326673	1	0	0
457	COG0462	F	100	0	0	0	0.439624	0.236763	1	0	0
1522	COG1922	M	100	0	0	0	0.287089	0.601399	1	-0.514929	0.98
987	COG1187	J	101	0	0	0	0.493649	0.151848	1	-0.354042	0.777778
1481	COG1862	U	101	0	0	0	0.430007	0.237762	1	0	0
291	COG0294	H	102	0	0	0	0.591935	0.0629371	1	-0.398985	0.989619
1450	COG1815	N	102	0	0	0	0.601044	0.0779221	1	0	0
206	COG0208	F	103	0	1	1	0.788185	0.002997	1	-0.514929	0.99308
1411	COG1760	E	103	0	0	0	0.527148	0.0529471	1	-0.592887	0.777778
230	COG0232	F	104	1	0	1	0.697452	0.018981	1	-0.491596	0.979592
1201	COG1466	L	104	1	0	1	0.663647	0.042957	1	0	-0.75
565	COG0575	I	105	1	0	1	0.738804	0.003996	1	0	0
960	COG1157	NU	105	0	1	0	0.742409	0.003996	1	0	0
782	COG0798	P	106	1	0	0	0.769972	0.00599401	1	2.14087	0.0625
845	COG1003	E	106	1	0	0	0.846285	0.001998	1	0	0.933673
154	COG0155	P	107	0	0	0	0.521134	0.122877	1	0	0.777778
831	COG0851	D	107	0	0	0	0.380917	0.360639	1	0	0.875
898	COG1072	H	108	0	0	0	0.2225	0.734266	1	0	0
1372	COG1704	M	108	0	0	0	0.397863	0.330669	1	0	0.555556
290	COG0293	J	109	0	0	0	0.575256	0.0829171	1	0	0.583333
824	COG0843	C	109	0	1	1	0.646245	0.034965	1	0	0
107	COG0108	H	110	0	0	0	0.48438	0.195804	1	0	0
791	COG0807	H	110	0	0	0	0.424486	0.270729	1	0	0.666667
602	COG0612	R	111	0	0	0	0.580765	0.0739261	1	-0.413276	0.959184
722	COG0737	FV	111	0	0	0	0.568924	0.118881	1	0	0
349	COG0352	H	112	1	0	1	0.69253	0.023976	1	0	0.5
2161	COG3191	E	112	1	0	1	0.688727	0.023976	1	-0.398985	0.972222
431	COG0435	C	113	0	0	0	0.130278	0.882118	1	-0.592887	0
631	COG0642	T	113	0	0	0	0.0808338	0.955045	1	0	0
355	COG0358	L	114	0	0	0	0.421576	0.298701	1	0	0
613	COG0624	E	114	0	0	0	0.531436	0.0959041	1	-0.398985	0.777778
91	COG0092	J	115	0	0	0	0.290095	0.542458	1	0	0
547	COG0556	L	115	0	0	0	0.202652	0.729271	1	0	0
68	COG0069	E	116	0	1	1	0.696004	0.020979	1	0	0
428	COG0432	H	116	0	1	1	0.634389	0.045954	1	0	0
273	COG0276	H	117	0	0	0	0.509341	0.164835	1	-0.4148	0.768595
423	COG0427	C	117	0	0	0	0.474532	0.206793	1	0	0.5
164	COG0165	E	118	0	0	0	0.364194	0.390609	1	0	-0.25
399	COG0403	E	118	0	0	0	0.442423	0.21978	1	-0.267432	0.5
92	COG0093	J	119	0	0	0	0.293377	0.554446	1	0	0
358	COG0361	J	119	0	0	0	0.249943	0.648352	1	0	0.989796
87	COG0088	J	120	0	0	0	0.446801	0.220779	1	0	0
334	COG0337	E	120	0	0	0	0.598247	0.0559441	1	0	0
213	COG0215	J	121	0	0	0	0.549119	0.0909091	1	0	0
315	COG0318	I	121	0	0	0	0.235826	0.692308	1	0	0
277	COG0280	C	122	0	0	0	0.483005	0.16983	1	-0.514929	0.96875
278	COG0281	C	122	0	0	0	0.578252	0.0609391	1	-0.343592	-0.5
1576	COG1995	H	123	0	0	0	0.487825	0.178821	1	-0.333849	-0.25
2131	COG3153	R	123	0	0	0	0.569678	0.0849151	1	0	0
97	COG0098	J	124	0	0	0	0.566469	0.0959041	1	-0.4148	0.6875
176	COG0178	L	124	0	0	0	0.481894	0.174825	1	-0.514929	0
787	COG0803	P	125	0	0	1	0.711541	0.010989	1	0	0
3249	COG5637	S	125	0	0	1	0.632582	0.046953	1	0	0.989796
688	COG0700	S	126	0	0	0	0.259675	0.618382	1	0	0
2120	COG3132	S	126	0	0	0	0.434715	0.1998	1	0	0.777778
1115	COG1343	V	127	0	0	0	0.368422	0.430569	1	0	0
2113	COG3119	P	127	0	0	0	0.276281	0.61039	1	-0.491596	0.8125
723	COG0738	G	128	0	0	0	0.188799	0.801199	1	0	0
3209	COG5517	Q	128	0	0	0	0.36725	0.275724	1	0	0.111111
1213	COG1481	K	129	0	0	0	0.496506	0.152847	1	4.02944	0.91716
2111	COG3117	M	129	0	0	0	0.259268	0.564436	1	0	0
311	COG0314	H	130	1	0	1	0.885201	0.002997	1	-0.398985	0
394	COG0397	O	130	1	0	1	0.745502	0.017982	1	0	0.777778
54	COG0055	C	131	0	0	0	0.437288	0.283716	1	-0.413276	0.98892
263	COG0265	O	131	0	0	0	0.295075	0.521479	1	0	0
769	COG0784	T	132	0	0	0	0.396188	0.337662	1	-0.333849	-0.555556
3207	COG5514	S	132	0	0	0	0.4479	0.206793	1	-0.413276	0.99446
2076	COG3026	T	133	0	0	0	0.226581	0.736264	1	-0.398985	0.5
2094	COG3065	M	133	0	0	0	0.44049	0.2997	1	-0.398985	0.98
872	COG1038	C	134	0	0	0	0.529031	0.120879	1	0	0.444444
3196	COG5496	R	134	0	0	0	0.184908	0.89011	1	0	0
2739	COG4178	R	135	0	0	0	0.184174	0.759241	1	0	0
3187	COG5482	S	135	0	0	0	0.204108	0.728272	1	0	-1.25
2909	COG4623	MT	136	0	0	0	0.551679	0.0769231	1	0	0
3186	COG5481	S	136	0	0	0	0.401134	0.258741	1	0	0.9375
1709	COG2178	R	137	0	0	0	0.43267	0.223776	1	-0.267432	0.25
2059	COG3001	G	137	0	0	0	0.530384	0.114885	1	0	0.944444
490	COG0498	E	138	0	0	0	0.542964	0.0899101	1	0	0.5
876	COG1044	M	138	0	0	0	0.441875	0.218781	1	0	0.333333
270	COG0272	L	139	1	0	0	0.809355	0.002997	1	0	0
564	COG0574	G	139	1	0	0	0.714545	0.00599401	1	-0.514929	0.988166
2481	COG3662	S	140	0	0	0	0.241821	0.638362	1	0	0
3107	COG5297	G	140	0	0	0	0.116726	0.921079	1	0	0.25
1960	COG2862	S	141	0	0	0	0.566807	0.0859141	1	0	0
3086	COG5012	C	141	0	1	1	0.605311	0.002997	1	-0.413276	0.982249
798	COG0816	JLK	142	1	0	0	0.621965	0.030969	1	1.63044	0.25
3083	COG5009	M	142	0	0	0	0.537338	0.116883	1	1.91259	0.994083
175	COG0177	L	143	0	0	0	0.471484	0.184815	1	0	0
2009	COG2928	S	143	0	0	0	0.468975	0.15984	1	-0.267432	0.75
910	COG1086	MO	144	1	0	0	0.616215	0.043956	1	-0.413276	0.694444
2008	COG2927	L	144	0	0	0	0.358977	0.360639	1	0	0.92
32	COG0033	G	145	0	0	0	0.590059	0.0669331	1	-0.267432	0.777778
3066	COG4977	K	145	1	0	1	0.651002	0.021978	1	2.35053	0.959184
1555	COG1970	M	146	0	0	0	0.217999	0.675325	1	0	-7.5
2007	COG2925	L	146	0	0	0	0.0790763	0.868132	1	-0.413276	0.991111
414	COG0418	F	147	0	0	0	0.598592	0.0559441	1	-0.343592	0.5
3053	COG4957	K	147	0	0	0	0.495942	0.136863	1	0	0
2538	COG3747	X	148	0	1	0	0.681679	0.01998	1	0	0
3031	COG4898	S	148	0	0	0	0.454894	0.251748	1	0	0
1607	COG2041	C	149	0	0	0	0.53198	0.117882	1	0	0
2003	COG2919	D	149	0	0	0	0.539265	0.121878	1	-0.267432	0.777778
2687	COG4012	R	150	0	0	0	0.515927	0.121878	1	2.74382	0.96
3002	COG4813	G	150	0	0	0	0.41004	0.450549	1	-0.4148	0.25
592	COG0602	H	151	1	0	0	0.74307	0.012987	1	-0.428174	0.666667
3000	COG4804	R	151	1	0	0	0.63827	0.020979	1	-0.343592	0.555556
1215	COG1483	R	152	0	0	0	0.366684	0.281718	1	0	0
2996	COG4798	R	152	1	0	1	0.645258	0.040959	1	0	0.5
2710	COG4117	P	153	0	0	0	0.449163	0.252747	1	0	0
2992	COG4787	N	153	0	0	0	0.28184	0.502498	1	-0.354042	0
998	COG1198	L	154	0	0	0	0.431614	0.236763	1	-0.267432	-3.5
2990	COG4784	R	154	0	0	0	0.300803	0.535465	1	0	0
104	COG0105	F	155	1	0	0	0.748869	0.00999001	1	0	0
1957	COG2857	C	155	0	0	0	0.563395	0.0849151	1	-0.730297	0
1	COG0001	H	156	0	0	0	0.466485	0.194805	1	-0.398985	0.897959
854	COG1012	I	156	1	0	1	0.636553	0.035964	1	0	0.5
1927	COG2821	M	157	1	0	0	0.696069	0.012987	1	0	-0.5
2955	COG4695	X	157	0	0	0	0.604869	0.0509491	1	-0.4148	0.666667
1487	COG1871	T	158	0	0	0	0.484479	0.274725	1	0	0
2951	COG4683	S	158	1	0	0	0.593408	0.024975	1	2.35053	0.96
1277	COG1565	R	159	1	0	1	0.65657	0.01998	1	0	0
2930	COG4653	X	159	1	0	1	0.682288	0.026973	1	-0.398985	-1.11111
138	COG0139	E	160	1	0	0	0.801087	0.000999001	1	0	0.25
145	COG0146	EQ	160	0	1	1	0.855116	0.000999001	1	-0.267432	0
66	COG0067	E	161	0	1	0	0.603677	0.047952	1	0	0
69	COG0070	E	161	0	0	0	0.588811	0.0629371	1	0	0

## Sheet: Table S7
Supplementary Table 7. Indicator functions of different fertilization schemes in pear rhizo-microbiome
COG	BF	CF	OF	Stat	P	Type
COG0001	1	0	1	0.466485	0.194805	H
COG0002	0	0	1	0.464344	0.20979	E
COG0003	0	0	1	0.221393	0.711289	P
COG0005	0	1	1	0.827335	0.00499501	F
COG0006	1	0	1	0.638175	0.033966	E
COG0007	1	0	0	0.480469	0.137862	H
COG0008	1	1	0	0.638528	0.034965	J
COG0009	1	0	0	0.755185	0.00499501	J
COG0010	0	0	1	0.266399	0.641359	E
COG0011	1	0	1	0.349344	0.410589	H
COG0012	0	0	1	0.573207	0.0749251	J
COG0013	1	0	0	0.663486	0.016983	J
COG0014	1	0	1	0.541708	0.0969031	E
COG0015	0	1	1	0.63406	0.036963	F
COG0016	0	0	1	0.40203	0.300699	J
COG0017	1	0	0	0.690217	0.00699301	J
COG0018	1	1	0	0.168464	0.819181	J
COG0019	1	0	1	0.414037	0.285714	E
COG0020	1	1	0	0.102024	0.93007	I
COG0021	1	0	0	0.294524	0.653347	G
COG0022	1	0	0	0.508587	0.14985	C
COG0024	0	0	1	0.293193	0.547453	J
COG0025	1	0	1	0.802307	0.001998	P
COG0026	1	0	1	0.555791	0.0949051	F
COG0027	1	0	0	0.472267	0.170829	F
COG0028	0	1	0	0.593301	0.0569431	EH
COG0029	1	0	1	0.363432	0.463536	H
COG0030	1	0	0	0.483991	0.167832	J
COG0031	0	1	1	0.654173	0.023976	E
COG0033	1	0	1	0.590059	0.0669331	G
COG0034	0	0	1	0.594975	0.0529471	F
COG0035	0	1	1	0.0629649	0.97003	F
COG0036	1	0	1	0.194263	0.769231	G
COG0037	0	1	1	0.360591	0.420579	J
COG0038	1	0	0	0.608917	0.0519481	P
COG0039	0	1	1	0.60168	0.0679321	C
COG0040	1	0	0	0.37383	0.380619	E
COG0041	1	0	0	0.53375	0.0919081	F
COG0042	1	0	1	0.391097	0.297702	J
COG0043	1	0	1	0.667653	0.00599401	H
COG0044	1	0	1	0.391845	0.334665	F
COG0045	0	1	1	0.531485	0.121878	C
COG0046	0	1	1	0.654277	0.031968	F
COG0047	1	0	0	0.603941	0.0499501	F
COG0048	0	1	0	0.616963	0.0539461	J
COG0049	1	1	0	0.39448	0.334665	J
COG0050	0	1	0	0.367903	0.417582	J
COG0051	1	1	0	0.350298	0.425574	J
COG0052	1	0	0	0.681634	0.023976	J
COG0053	1	0	1	0.817303	0.002997	P
COG0054	1	0	1	0.548002	0.0679321	H
COG0055	0	1	1	0.437288	0.283716	C
COG0056	0	1	1	0.531455	0.101898	C
COG0057	0	1	1	0.7372	0.00699301	G
COG0058	1	1	0	0.299165	0.627373	G
COG0059	0	1	0	0.576096	0.0749251	EH
COG0060	1	1	0	0.294928	0.573427	J
COG0061	1	1	0	0.426995	0.255744	H
COG0062	1	0	1	0.855046	0.002997	F
COG0063	1	0	1	0.855046	0.002997	F
COG0064	0	1	1	0.460651	0.223776	J
COG0065	0	1	0	0.481404	0.166833	E
COG0066	0	1	0	0.53572	0.104895	E
COG0067	0	1	0	0.603677	0.047952	E
COG0069	0	1	1	0.696004	0.020979	E
COG0070	0	1	0	0.588811	0.0629371	E
COG0071	0	1	1	0.462543	0.192807	O
COG0072	1	0	1	0.375096	0.344655	J
COG0073	1	0	1	0.157072	0.881119	J
COG0074	0	1	1	0.496737	0.141858	C
COG0075	1	0	0	0.688676	0.003996	EF
COG0076	1	0	0	0.488893	0.160839	E
COG0077	0	1	1	0.42042	0.262737	E
COG0078	0	1	1	0.889456	0.001998	E
COG0079	0	1	1	0.261515	0.741259	E
COG0080	1	0	0	0.520406	0.105894	J
COG0081	0	1	0	0.423935	0.265734	J
COG0082	1	1	0	0.596864	0.0709291	E
COG0083	0	0	1	0.491926	0.152847	E
COG0084	1	0	0	0.525938	0.126873	N
COG0085	0	1	0	0.43553	0.262737	K
COG0086	0	1	1	0.55145	0.0999001	K
COG0087	0	1	0	0.502569	0.144855	J
COG0088	1	0	0	0.446801	0.220779	J
COG0089	0	1	1	0.556637	0.0879121	J
COG0090	0	1	0	0.300833	0.558442	J
COG0091	1	0	1	0.427807	0.263736	J
COG0092	1	1	0	0.290095	0.542458	J
COG0093	1	1	0	0.293377	0.554446	J
COG0094	1	1	0	0.439133	0.250749	J
COG0095	0	0	1	0.602481	0.035964	H
COG0096	1	0	0	0.581136	0.0729271	J
COG0097	1	0	0	0.452467	0.211788	J
COG0098	0	1	0	0.566469	0.0959041	J
COG0099	0	1	1	0.702522	0.01998	J
COG0100	1	1	0	0.584983	0.0719281	J
COG0101	1	0	0	0.571338	0.0549451	J
COG0102	0	1	0	0.583353	0.0519481	J
COG0103	0	0	1	0.519338	0.125874	J
COG0104	1	1	0	0.70674	0.022977	F
COG0105	1	0	0	0.748869	0.00999001	F
COG0106	1	0	1	0.45678	0.198801	E
COG0107	0	0	1	0.192631	0.784216	E
COG0108	0	1	0	0.48438	0.195804	H
COG0109	1	0	0	0.62189	0.043956	HI
COG0110	1	0	0	0.614522	0.040959	R
COG0111	0	0	1	0.4399	0.224775	H
COG0112	0	1	0	0.238411	0.694306	E
COG0113	1	0	0	0.629947	0.036963	H
COG0114	0	1	0	0.575588	0.0869131	C
COG0115	0	0	1	0.226667	0.661339	EH
COG0116	1	0	1	0.533436	0.0979021	J
COG0117	1	0	1	0.283678	0.569431	H
COG0118	1	0	0	0.225446	0.721279	E
COG0119	0	1	1	0.57893	0.0499501	E
COG0120	0	1	1	0.340452	0.416583	G
COG0121	1	0	0	0.750148	0.010989	R
COG0122	1	0	1	0.619802	0.0499501	L
COG0123	1	0	1	0.650358	0.033966	Q
COG0124	1	0	1	0.669051	0.022977	J
COG0125	1	0	1	0.463467	0.197802	F
COG0126	1	0	1	0.361763	0.422577	G
COG0127	0	0	1	0.151224	0.888112	F
COG0128	1	1	0	0.380005	0.353646	E
COG0129	0	1	1	0.550718	0.0919081	EG
COG0130	0	1	0	0.163227	0.847153	J
COG0131	0	1	0	0.18336	0.778222	E
COG0132	1	0	1	0.577025	0.0759241	H
COG0133	1	0	1	0.524818	0.124875	E
COG0134	1	1	0	0.131632	0.888112	E
COG0135	1	0	1	0.334364	0.453546	E
COG0136	0	1	1	0.47992	0.168831	E
COG0137	0	1	1	0.747074	0.00499501	E
COG0138	1	0	0	0.528854	0.130869	F
COG0139	1	0	0	0.801087	0.000999001	E
COG0140	1	0	0	0.215695	0.718282	E
COG0141	0	1	1	0.0839719	0.957043	E
COG0142	1	0	0	0.364456	0.408591	H
COG0143	1	0	0	0.423146	0.265734	J
COG0144	1	0	1	0.547344	0.104895	J
COG0145	0	0	1	0.811867	0.00799201	EQ
COG0146	0	1	1	0.855116	0.000999001	EQ
COG0147	1	1	0	0.302039	0.545455	EH
COG0148	0	1	1	0.424924	0.285714	G
COG0149	1	0	1	0.7346	0.00999001	G
COG0150	1	0	1	0.468477	0.216783	F
COG0151	1	0	0	0.579356	0.0609391	F
COG0152	0	1	1	0.822336	0.00599401	F
COG0154	1	0	1	0.608157	0.0519481	J
COG0155	1	0	0	0.521134	0.122877	P
COG0156	0	0	1	0.455618	0.218781	H
COG0157	1	0	1	0.645299	0.031968	H
COG0158	1	0	0	0.276173	0.652348	G
COG0159	1	0	1	0.361792	0.363636	E
COG0160	1	0	1	0.431425	0.244755	E
COG0161	1	0	1	0.544707	0.0939061	H
COG0162	1	0	0	0.798817	0.001998	J
COG0163	1	0	0	0.38666	0.336663	H
COG0164	0	0	1	0.404624	0.282717	L
COG0165	0	1	0	0.364194	0.390609	E
COG0166	1	0	0	0.696571	0.015984	G
COG0167	1	0	0	0.111697	0.905095	F
COG0168	0	0	1	0.860604	0.00799201	P
COG0169	1	0	1	0.907277	0.002997	E
COG0171	1	0	1	0.309469	0.53047	H
COG0172	1	1	0	0.293125	0.619381	J
COG0173	0	0	1	0.32315	0.448551	J
COG0174	0	1	1	0.566824	0.0759241	E
COG0175	0	1	0	0.498692	0.136863	EH
COG0176	0	0	1	0.455099	0.206793	G
COG0177	1	0	1	0.471484	0.184815	L
COG0178	0	1	1	0.481894	0.174825	L
COG0179	1	0	1	0.49746	0.112887	Q
COG0180	0	1	1	0.705219	0.018981	J
COG0181	1	0	0	0.307974	0.516484	H
COG0182	1	0	1	0.630489	0.045954	E
COG0183	0	1	0	0.485163	0.175824	I
COG0184	1	1	0	0.336543	0.434565	J
COG0185	0	1	1	0.14869	0.867133	J
COG0186	1	0	0	0.345225	0.435564	J
COG0187	1	1	0	0.283108	0.566434	L
COG0188	1	1	0	0.52874	0.125874	L
COG0189	0	1	1	0.529229	0.101898	EHJQ
COG0190	0	1	1	0.200459	0.761239	H
COG0191	0	1	0	0.249516	0.634366	G
COG0192	1	0	0	0.529181	0.0909091	H
COG0193	1	0	1	0.674589	0.026973	J
COG0194	1	0	1	0.235266	0.694306	F
COG0195	0	1	1	0.778089	0.00599401	K
COG0196	1	0	1	0.769226	0.011988	H
COG0197	1	1	0	0.419382	0.276723	J
COG0198	1	0	0	0.253536	0.642358	J
COG0199	0	1	0	0.0366336	0.987013	J
COG0200	1	0	0	0.271363	0.591409	J
COG0201	0	1	1	0.912288	0.001998	U
COG0202	0	1	1	0.779816	0.001998	K
COG0203	0	0	1	0.487725	0.138861	J
COG0204	1	0	1	0.695256	0.010989	I
COG0205	1	0	0	0.728459	0.00899101	G
COG0206	0	0	1	0.618865	0.0499501	D
COG0207	0	1	0	0.639319	0.022977	F
COG0208	0	1	1	0.788185	0.002997	F
COG0209	0	1	1	0.419481	0.283716	F
COG0210	0	1	0	0.277982	0.591409	L
COG0211	1	1	0	0.246145	0.644356	J
COG0212	0	0	1	0.485757	0.173826	H
COG0213	0	1	1	0.203456	0.931069	F
COG0214	0	1	0	0.0792336	0.963037	H
COG0215	1	1	0	0.549119	0.0909091	J
COG0216	1	0	0	0.617227	0.038961	J
COG0217	1	0	0	0.350998	0.421578	KJ
COG0218	1	0	1	0.522167	0.0619381	D
COG0219	0	0	1	0.238247	0.729271	J
COG0220	1	0	0	0.53073	0.0949051	J
COG0221	0	1	1	0.281738	0.597403	C
COG0222	0	1	0	0.2761	0.594406	J
COG0223	1	0	1	0.588617	0.0639361	J
COG0224	0	0	1	0.288458	0.55045	C
COG0225	1	0	0	0.53912	0.0919081	O
COG0226	1	0	1	0.301082	0.558442	P
COG0227	0	0	1	0.482008	0.171828	J
COG0228	1	0	1	0.54428	0.111888	J
COG0229	0	1	0	0.0188477	0.998002	O
COG0230	1	0	0	0.263013	0.62038	J
COG0231	1	0	0	0.532298	0.111888	J
COG0232	1	0	1	0.697452	0.018981	F
COG0233	1	0	0	0.11466	0.931069	J
COG0234	0	1	1	0.675586	0.023976	O
COG0235	1	0	0	0.519883	0.0639361	EG
COG0236	0	1	1	0.720901	0.013986	I
COG0237	1	0	1	0.63007	0.041958	H
COG0238	0	1	0	0.379276	0.362637	J
COG0239	1	0	0	0.214429	0.677323	DP
COG0240	1	0	1	0.248256	0.702298	C
COG0241	0	1	0	0.262742	0.682318	E
COG0242	1	0	1	0.691011	0.00599401	J
COG0243	0	1	1	0.760972	0.001998	C
COG0244	1	0	1	0.644136	0.041958	J
COG0245	1	0	0	0.667343	0.022977	I
COG0246	0	0	1	0.273099	0.58042	G
COG0247	1	0	0	0.469952	0.202797	C
COG0248	1	0	1	0.598357	0.043956	FT
COG0249	1	1	0	0.123942	0.945055	L
COG0250	0	1	1	0.729005	0.015984	K
COG0251	1	1	0	0.643596	0.027972	V
COG0252	0	1	0	0.700168	0.017982	JE
COG0253	1	0	1	0.352429	0.437562	E
COG0254	0	1	0	0.282763	0.618382	J
COG0255	1	0	1	0.502049	0.148851	J
COG0256	1	0	0	0.484667	0.12987	J
COG0257	0	1	0	0.283079	0.519481	J
COG0258	1	0	0	0.617523	0.040959	L
COG0259	1	1	0	0.544314	0.0969031	H
COG0260	1	0	0	0.660354	0.021978	E
COG0261	1	0	1	0.619343	0.046953	J
COG0262	0	0	1	0.395401	0.331668	H
COG0263	1	0	0	0.407725	0.314685	E
COG0264	1	0	0	0.690034	0.021978	J
COG0265	1	0	0	0.295075	0.521479	O
COG0266	1	0	1	0.503035	0.143856	L
COG0267	1	1	0	0.19541	0.774226	J
COG0268	1	0	0	0.420384	0.28971	J
COG0269	0	1	1	0.513424	0.134865	G
COG0271	1	0	1	0.238022	0.675325	KT
COG0272	1	0	0	0.809355	0.002997	L
COG0274	1	0	1	0.784692	0.00499501	F
COG0275	1	0	0	0.449681	0.223776	J
COG0276	1	0	1	0.509341	0.164835	H
COG0277	1	0	1	0.635449	0.043956	C
COG0278	0	1	1	0.708717	0.011988	O
COG0279	1	0	1	0.753065	0.011988	G
COG0280	1	0	0	0.483005	0.16983	C
COG0281	1	0	0	0.578252	0.0609391	C
COG0282	1	0	1	0.721002	0.017982	C
COG0283	1	0	1	0.28627	0.562438	F
COG0284	1	0	1	0.661918	0.024975	F
COG0285	1	0	1	0.901689	0.001998	H
COG0286	0	0	1	0.384301	0.360639	V
COG0287	0	0	1	0.403675	0.285714	E
COG0288	1	0	0	0.520626	0.114885	P
COG0289	1	0	0	0.511593	0.137862	E
COG0290	1	0	1	0.528111	0.127872	J
COG0291	0	1	1	0.469637	0.198801	J
COG0292	0	1	0	0.488344	0.163836	J
COG0293	1	0	0	0.575256	0.0829171	J
COG0294	1	0	1	0.591935	0.0629371	H
COG0295	1	0	0	0.475463	0.183816	F
COG0296	1	0	0	0.575264	0.0659341	G
COG0297	0	1	1	0.552797	0.102897	G
COG0298	1	0	1	0.235036	0.705295	O
COG0299	1	1	0	0.28397	0.553447	F
COG0300	1	0	1	0.74936	0.013986	R
COG0301	0	0	1	0.678624	0.013986	HJ
COG0302	0	0	1	0.683363	0.021978	H
COG0303	1	0	1	0.465608	0.17982	H
COG0304	0	1	1	0.267478	0.598402	IQ
COG0305	1	0	1	0.206541	0.764236	L
COG0306	1	0	0	0.336389	0.434565	P
COG0307	1	0	1	0.503763	0.138861	H
COG0308	1	0	1	0.295542	0.537463	E
COG0309	0	0	1	0.589067	0.0959041	O
COG0311	1	0	1	0.478584	0.21978	H
COG0312	1	0	0	0.689042	0.00899101	R
COG0313	1	0	1	0.414985	0.285714	J
COG0314	1	0	1	0.885201	0.002997	H
COG0315	1	0	1	0.50203	0.147852	H
COG0316	0	0	1	0.502701	0.14985	O
COG0317	1	1	0	0.297611	0.558442	TK
COG0318	1	0	0	0.235826	0.692308	I
COG0319	1	0	1	0.644177	0.030969	J
COG0320	0	1	0	0.557467	0.0819181	H
COG0321	1	0	0	0.627335	0.040959	H
COG0322	1	0	1	0.256953	0.656344	L
COG0323	1	1	0	0.340648	0.428571	L
COG0324	1	0	1	0.636805	0.030969	J
COG0325	1	0	1	0.723233	0.00999001	H
COG0326	1	0	0	0.543664	0.0989011	O
COG0327	0	0	1	0.74877	0.011988	H
COG0328	1	0	1	0.364884	0.418581	L
COG0329	0	0	1	0.344714	0.444555	EM
COG0330	0	0	1	0.60609	0.047952	O
COG0331	1	0	0	0.362265	0.414585	I
COG0332	0	1	1	0.363878	0.405594	I
COG0333	0	0	1	0.62025	0.035964	J
COG0334	0	0	1	0.222377	0.704296	E
COG0335	0	0	1	0.58087	0.0669331	J
COG0336	1	0	0	0.474059	0.167832	J
COG0337	1	0	0	0.598247	0.0559441	E
COG0339	1	1	0	0.702585	0.01998	O
COG0340	1	0	1	0.362515	0.410589	H
COG0341	0	1	0	0.353658	0.41958	U
COG0342	1	0	0	0.113987	0.904096	U
COG0343	1	0	1	0.725046	0.00499501	J
COG0344	0	1	1	0.737099	0.011988	I
COG0345	1	0	1	0.295348	0.552448	E
COG0346	0	0	1	0.379669	0.380619	Q
COG0347	0	1	0	0.617006	0.0539461	TE
COG0348	0	1	1	0.394814	0.30969	C
COG0349	1	0	1	0.202196	0.75025	J
COG0350	1	0	1	0.493461	0.153846	L
COG0351	1	0	1	0.806684	0.003996	H
COG0352	1	0	1	0.69253	0.023976	H
COG0353	0	0	1	0.216484	0.715285	L
COG0354	1	0	1	0.539379	0.11988	O
COG0355	1	0	1	0.0718464	0.959041	C
COG0356	1	0	1	0.755231	0.00799201	C
COG0357	1	0	0	0.452595	0.206793	J
COG0358	1	0	1	0.421576	0.298701	L
COG0359	1	0	1	0.638692	0.034965	J
COG0360	1	1	0	0.229497	0.701299	J
COG0361	0	1	0	0.249943	0.648352	J
COG0362	1	0	0	0.337443	0.47952	G
COG0363	0	0	1	0.314372	0.511489	G
COG0364	1	0	0	0.732901	0.001998	G
COG0365	1	1	0	0.439163	0.238761	I
COG0366	1	0	0	0.86225	0.001998	G
COG0367	1	0	1	0.796136	0.002997	E
COG0369	1	0	0	0.657343	0.036963	FP
COG0370	1	0	0	0.38063	0.325674	P
COG0371	1	0	1	0.551815	0.0749251	C
COG0372	0	0	1	0.504044	0.148851	C
COG0373	1	0	1	0.812988	0.003996	H
COG0374	1	0	0	0.468969	0.191808	C
COG0375	1	0	1	0.401005	0.345654	O
COG0376	0	1	0	0.8256	0.002997	P
COG0377	0	1	1	0.597012	0.047952	C
COG0378	0	1	1	0.474431	0.163836	O
COG0379	0	1	0	0.453763	0.207792	H
COG0380	1	0	0	0.676538	0.014985	G
COG0381	1	0	0	0.497271	0.142857	M
COG0382	1	0	1	0.70293	0.010989	H
COG0384	0	0	1	0.620006	0.0539461	R
COG0385	1	0	1	0.581238	0.0519481	R
COG0386	0	1	0	0.18754	0.784216	VI
COG0387	1	0	1	0.718229	0.01998	P
COG0388	0	1	0	0.310044	0.513487	C
COG0389	1	0	1	0.483107	0.187812	L
COG0390	1	0	0	0.750836	0.001998	P
COG0391	1	0	1	0.731572	0.017982	GH
COG0392	1	0	1	0.719503	0.00799201	M
COG0393	1	0	0	0.560367	0.0759241	S
COG0394	1	0	0	0.619701	0.044955	T
COG0395	0	1	1	0.796313	0.001998	G
COG0396	0	1	0	0.414755	0.280719	O
COG0397	1	0	1	0.745502	0.017982	O
COG0398	1	0	0	0.397803	0.268731	S
COG0399	1	0	1	0.797315	0.00999001	M
COG0400	1	0	1	0.307589	0.611389	R
COG0402	1	0	1	0.478106	0.173826	FR
COG0403	1	0	1	0.442423	0.21978	E
COG0404	1	0	1	0.562192	0.0789211	E
COG0405	0	0	1	0.379788	0.334665	E
COG0406	1	0	1	0.66191	0.031968	G
COG0407	1	1	0	0.176301	0.821179	H
COG0408	0	1	0	0.425287	0.265734	H
COG0409	1	1	0	0.445562	0.221778	O
COG0410	1	0	1	0.0469293	0.982018	E
COG0411	1	0	0	0.257683	0.609391	E
COG0412	0	1	1	0.576559	0.0759241	Q
COG0413	0	1	1	0.409773	0.277722	H
COG0414	1	0	1	0.677359	0.022977	H
COG0415	1	0	1	0.223523	0.71029	L
COG0416	1	0	1	0.39187	0.360639	I
COG0417	0	0	1	0.814037	0.00599401	L
COG0418	1	0	0	0.598592	0.0559441	F
COG0419	0	0	1	0.756736	0.010989	L
COG0420	0	0	1	0.512653	0.128871	L
COG0421	1	0	1	0.559912	0.0749251	E
COG0422	0	1	0	0.162266	0.838162	H
COG0423	1	0	0	0.420185	0.282717	J
COG0424	1	0	1	0.557353	0.013986	Q
COG0425	1	0	1	0.507163	0.133866	JHO
COG0427	1	0	1	0.474532	0.206793	C
COG0429	0	1	1	0.146302	0.909091	R
COG0431	0	0	1	0.457135	0.215784	C
COG0432	0	1	1	0.634389	0.045954	H
COG0433	0	1	1	0.601232	0.036963	L
COG0435	1	1	0	0.130278	0.882118	C
COG0436	0	1	1	0.506453	0.147852	E
COG0437	0	1	1	0.76051	0.003996	C
COG0438	1	0	0	0.529925	0.105894	M
COG0439	0	1	0	0.623003	0.044955	I
COG0440	0	1	0	0.4996	0.138861	E
COG0441	1	0	0	0.300548	0.543457	J
COG0442	0	1	0	0.551847	0.100899	J
COG0443	0	1	1	0.517084	0.136863	O
COG0444	0	0	1	0.444394	0.232767	EP
COG0445	1	0	0	0.6074	0.032967	J
COG0446	1	0	1	0.769066	0.00599401	I
COG0447	0	1	1	0.635266	0.022977	H
COG0448	1	0	1	0.256586	0.692308	G
COG0449	0	0	1	0.393775	0.306693	M
COG0450	0	1	1	0.397747	0.318681	V
COG0451	0	1	0	0.678378	0.018981	M
COG0452	1	0	1	0.549382	0.103896	H
COG0454	1	0	1	0.255508	0.672328	KR
COG0455	1	0	1	0.403136	0.322677	DN
COG0456	1	0	1	0.507032	0.15984	J
COG0457	1	0	0	0.474001	0.176823	R
COG0458	1	1	0	0.563262	0.0829171	EF
COG0459	0	1	1	0.77552	0.00499501	O
COG0460	0	1	1	0.426309	0.268731	E
COG0461	1	0	0	0.434237	0.255744	F
COG0462	0	1	1	0.439624	0.236763	F
COG0463	1	0	0	0.571969	0.041958	M
COG0464	1	0	0	0.633293	0.034965	MDT
COG0465	0	1	1	0.732908	0.003996	O
COG0466	0	1	1	0.820828	0.001998	O
COG0467	1	0	1	0.50734	0.153846	T
COG0468	0	1	1	0.409966	0.308691	L
COG0469	0	1	0	0.0689279	0.973027	G
COG0470	1	0	1	0.425621	0.281718	L
COG0471	0	0	1	0.951853	0.00599401	G
COG0472	1	0	0	0.42007	0.275724	M
COG0473	0	1	1	0.702	0.013986	CE
COG0474	0	0	1	0.832396	0.00599401	P
COG0475	1	0	0	0.811981	0.001998	P
COG0476	1	1	0	0.417161	0.281718	H
COG0477	1	0	1	0.410612	0.287712	GEPR
COG0479	1	0	1	0.341556	0.412587	C
COG0480	1	1	0	0.401109	0.287712	J
COG0481	0	1	1	0.459843	0.223776	J
COG0482	0	0	1	0.425802	0.250749	J
COG0483	0	0	1	0.370747	0.368631	G
COG0484	1	0	1	0.830214	0.003996	O
COG0486	1	0	0	0.758907	0.00699301	J
COG0488	0	1	0	0.70601	0.022977	R
COG0489	0	1	1	0.518201	0.0989011	D
COG0490	0	1	1	0.415038	0.44955	PT
COG0491	1	0	1	0.51863	0.125874	R
COG0492	1	1	0	0.1576	0.892108	O
COG0493	0	0	1	0.327983	0.44955	ER
COG0494	1	0	1	0.639321	0.01998	V
COG0495	0	1	0	0.451403	0.20979	J
COG0496	0	1	1	0.57655	0.0509491	L
COG0497	1	0	1	0.823863	0.00499501	L
COG0498	1	1	0	0.542964	0.0899101	E
COG0499	0	1	0	0.493348	0.130869	H
COG0500	1	0	1	0.528494	0.131868	QR
COG0501	1	0	1	0.734026	0.003996	O
COG0502	0	1	1	0.216729	0.752248	H
COG0503	1	0	0	0.360035	0.373626	F
COG0504	0	1	0	0.397822	0.334665	F
COG0505	1	1	0	0.677874	0.024975	EF
COG0506	1	0	1	0.752173	0.011988	E
COG0507	1	0	0	0.705415	0.017982	L
COG0508	0	1	1	0.582391	0.0769231	C
COG0509	1	0	1	0.646748	0.022977	E
COG0511	1	1	0	0.33369	0.450549	I
COG0512	0	1	1	0.466022	0.181818	EH
COG0513	1	0	0	0.109817	0.92008	L
COG0514	0	0	1	0.0371063	0.989011	L
COG0515	1	0	1	0.744165	0.001998	T
COG0516	0	0	1	0.39678	0.30969	F
COG0517	1	0	1	0.809884	0.003996	T
COG0518	1	1	0	0.508167	0.138861	F
COG0519	1	1	0	0.5218	0.114885	F
COG0520	0	0	1	0.424603	0.245754	E
COG0521	1	0	0	0.293006	0.534466	H
COG0522	0	1	0	0.394733	0.328671	J
COG0523	0	1	1	0.712526	0.00699301	R
COG0524	1	1	0	0.606152	0.046953	G
COG0525	1	1	0	0.509501	0.0969031	J
COG0526	1	0	1	0.215238	0.708292	O
COG0527	0	0	1	0.600392	0.036963	E
COG0528	1	0	0	0.345694	0.433566	F
COG0529	0	0	1	0.451181	0.221778	P
COG0530	0	0	1	0.904865	0.002997	P
COG0531	0	1	0	0.253796	0.64036	E
COG0532	1	0	0	0.534664	0.0909091	J
COG0533	1	0	1	0.656625	0.02997	J
COG0534	1	0	1	0.862104	0.001998	V
COG0535	1	1	0	0.773302	0.00699301	DH
COG0536	0	1	0	0.213675	0.731269	DL
COG0537	1	0	1	0.490011	0.142857	FR
COG0538	0	1	1	0.515366	0.148851	C
COG0539	0	1	1	0.834678	0.001998	J
COG0540	0	1	1	0.810977	0.003996	F
COG0541	0	0	1	0.242326	0.667333	U
COG0542	0	1	0	0.348615	0.436563	O
COG0543	1	0	1	0.816056	0.002997	HC
COG0544	1	0	1	0.807778	0.002997	O
COG0545	1	0	1	0.524601	0.125874	O
COG0546	1	0	0	0.545423	0.104895	C
COG0547	0	0	1	0.196031	0.753247	E
COG0548	1	0	1	0.574356	0.0819181	E
COG0550	1	0	0	0.624651	0.034965	L
COG0551	0	0	1	0.821064	0.00899101	L
COG0552	0	0	1	0.168582	0.817183	U
COG0553	1	0	1	0.295746	0.577423	KL
COG0554	1	0	0	0.662811	0.020979	C
COG0555	1	1	0	0.231728	0.698302	P
COG0556	1	1	0	0.202652	0.729271	L
COG0557	1	0	0	0.472275	0.185814	K
COG0558	1	0	0	0.431769	0.224775	I
COG0559	1	0	1	0.387199	0.350649	E
COG0560	1	0	0	0.564255	0.0769231	E
COG0561	1	0	1	0.7502	0.00699301	HR
COG0562	1	0	0	0.238766	0.701299	M
COG0563	1	0	1	0.652836	0.014985	F
COG0564	1	0	0	0.219188	0.734266	J
COG0565	1	0	0	0.559999	0.0779221	J
COG0566	1	0	1	0.557705	0.0879121	J
COG0567	0	1	0	0.57835	0.0749251	C
COG0568	0	1	1	0.71209	0.012987	K
COG0569	0	1	0	0.564761	0.0869131	PT
COG0571	1	1	0	0.387642	0.346653	K
COG0573	1	0	1	0.534653	0.102897	P
COG0574	1	0	0	0.714545	0.00599401	G
COG0575	1	0	1	0.738804	0.003996	I
COG0576	1	0	1	0.468903	0.165834	O
COG0577	1	0	1	0.458391	0.211788	V
COG0578	1	0	1	0.653006	0.00499501	C
COG0579	1	0	1	0.59238	0.0709291	G
COG0580	0	1	0	0.200804	0.775225	G
COG0581	0	0	1	0.560948	0.0859141	P
COG0582	1	0	1	0.688706	0.010989	LX
COG0583	1	0	0	0.715762	0.011988	K
COG0584	0	0	1	0.344637	0.396603	I
COG0586	1	0	1	0.487072	0.144855	M
COG0587	1	0	0	0.732667	0.001998	L
COG0588	0	0	1	0.195626	0.763237	G
COG0589	1	0	1	0.715555	0.014985	T
COG0590	1	0	0	0.151824	0.912088	J
COG0591	1	0	0	0.450413	0.182817	E
COG0592	1	0	0	0.442421	0.232767	L
COG0593	1	0	0	0.374562	0.353646	L
COG0594	1	0	1	0.411045	0.298701	J
COG0595	0	0	1	0.443856	0.216783	J
COG0596	0	1	1	0.416249	0.270729	HR
COG0597	1	0	1	0.773536	0.00699301	MU
COG0598	0	1	0	0.228611	0.729271	P
COG0599	0	1	0	0.122056	0.895105	R
COG0600	0	1	1	0.279221	0.601399	P
COG0601	0	0	1	0.656716	0.038961	EP
COG0602	1	0	0	0.74307	0.012987	H
COG0603	1	0	1	0.611543	0.0509491	J
COG0604	0	1	0	0.631683	0.031968	CR
COG0605	0	0	1	0.277655	0.571429	P
COG0606	1	0	1	0.492751	0.140859	O
COG0607	1	1	0	0.69757	0.014985	P
COG0608	1	0	1	0.682704	0.011988	L
COG0609	0	0	1	0.714921	0.00999001	P
COG0610	1	0	0	0.595779	0.0599401	V
COG0611	1	0	1	0.799629	0.00599401	H
COG0612	1	0	1	0.580765	0.0739261	R
COG0613	0	1	0	0.344287	0.468531	F
COG0614	1	0	1	0.6648	0.026973	P
COG0616	0	1	1	0.368319	0.397602	O
COG0617	1	0	1	0.722254	0.00999001	J
COG0618	0	0	1	0.747947	0.00899101	FT
COG0619	0	0	1	0.592372	0.0649351	H
COG0620	0	1	1	0.564168	0.0759241	E
COG0621	1	0	0	0.225611	0.817183	J
COG0622	0	0	1	0.500412	0.160839	R
COG0623	0	1	1	0.760921	0.00899101	I
COG0624	1	0	1	0.531436	0.0959041	E
COG0625	1	0	0	0.571139	0.0699301	O
COG0626	1	0	0	0.481494	0.167832	E
COG0627	1	0	0	0.430511	0.270729	V
COG0628	1	0	1	0.711868	0.00599401	R
COG0629	1	0	1	0.1575	0.825175	L
COG0630	0	0	1	0.494663	0.207792	NU
COG0631	1	0	1	0.558275	0.0729271	T
COG0632	0	1	0	0.490261	0.145854	L
COG0633	1	1	0	0.0855002	0.948052	C
COG0634	1	0	1	0.370395	0.394605	F
COG0635	1	0	0	0.636887	0.034965	H
COG0636	1	1	0	0.38909	0.35964	C
COG0637	1	0	1	0.695079	0.021978	G
COG0638	1	0	0	0.377197	0.401598	O
COG0639	0	0	1	0.682443	0.02997	T
COG0640	0	1	0	0.685981	0.010989	K
COG0642	0	0	1	0.0808338	0.955045	T
COG0643	0	1	0	0.580414	0.0569431	T
COG0644	1	0	1	0.456268	0.0929071	C
COG0645	1	0	1	0.797673	0.002997	R
COG0646	1	1	0	0.858004	0.00599401	E
COG0647	1	0	1	0.299876	0.539461	F
COG0648	1	0	0	0.39469	0.351648	L
COG0649	0	1	1	0.698763	0.013986	C
COG0650	1	0	1	0.611304	0.020979	C
COG0651	1	0	0	0.913869	0.001998	CP
COG0652	0	1	0	0.119918	0.908092	O
COG0653	0	1	0	0.523253	0.124875	U
COG0654	1	0	1	0.595385	0.0769231	HC
COG0655	1	1	0	0.765544	0.010989	C
COG0656	1	0	1	0.507428	0.155844	Q
COG0657	1	0	0	0.818532	0.001998	I
COG0658	0	0	1	0.634041	0.032967	U
COG0659	1	0	1	0.842137	0.003996	P
COG0661	1	0	0	0.15962	0.844156	HT
COG0662	1	0	0	0.382596	0.363636	G
COG0663	1	0	1	0.661674	0.018981	R
COG0664	0	1	0	0.335755	0.451548	T
COG0665	1	0	1	0.880441	0.002997	E
COG0666	1	0	1	0.628243	0.045954	T
COG0667	1	0	0	0.712478	0.003996	HR
COG0668	0	1	1	0.470041	0.164835	M
COG0669	1	0	0	0.413326	0.275724	H
COG0670	0	1	0	0.475064	0.162837	P
COG0671	1	0	1	0.618774	0.0709291	I
COG0673	0	0	1	0.55308	0.0889111	R
COG0674	0	1	1	0.471382	0.170829	C
COG0675	0	1	1	0.196756	0.739261	X
COG0676	0	0	1	0.307076	0.51049	G
COG0677	0	1	1	0.600136	0.0619381	M
COG0678	1	1	0	0.608679	0.0509491	O
COG0679	1	0	0	0.384496	0.383616	R
COG0681	1	0	1	0.367329	0.414585	U
COG0682	1	0	0	0.756455	0.001998	M
COG0683	0	1	1	0.246381	0.633367	E
COG0684	0	1	1	0.314551	0.499501	J
COG0685	1	0	0	0.1682	0.833167	E
COG0686	0	1	1	0.638451	0.011988	E
COG0687	1	0	1	0.550545	0.0619381	E
COG0688	1	0	0	0.498111	0.15984	I
COG0689	1	1	0	0.656246	0.026973	J
COG0690	1	0	1	0.388751	0.336663	U
COG0691	1	0	1	0.54283	0.0809191	O
COG0692	1	0	1	0.54042	0.127872	L
COG0693	0	1	1	0.623415	0.034965	V
COG0694	0	1	1	0.545089	0.116883	O
COG0695	1	0	1	0.254645	0.682318	O
COG0696	0	0	1	0.725152	0.012987	G
COG0697	1	0	1	0.741124	0.00799201	GER
COG0698	0	1	1	0.118353	0.966034	G
COG0699	0	0	1	0.591626	0.0779221	L
COG0700	0	0	1	0.259675	0.618382	S
COG0702	1	1	0	0.44039	0.265734	R
COG0703	1	0	0	0.294894	0.568432	E
COG0704	1	0	1	0.0622631	0.977023	P
COG0705	1	0	1	0.63058	0.040959	O
COG0706	1	0	1	0.473993	0.141858	M
COG0707	1	0	1	0.654082	0.033966	M
COG0708	1	0	0	0.579632	0.0679321	L
COG0709	0	1	1	0.461345	0.322677	E
COG0711	1	0	1	0.848235	0.002997	C
COG0712	1	0	1	0.511758	0.143856	C
COG0713	0	1	1	0.574116	0.0749251	C
COG0714	0	1	1	0.829041	0.001998	R
COG0715	1	1	0	0.546138	0.0909091	P
COG0717	1	0	0	0.599179	0.0499501	F
COG0718	0	0	1	0.281259	0.597403	K
COG0719	0	1	1	0.52694	0.0759241	O
COG0720	1	0	0	0.650352	0.044955	H
COG0721	0	0	1	0.404653	0.301698	J
COG0722	1	0	0	0.676965	0.018981	E
COG0723	1	0	1	0.386589	0.34965	C
COG0724	0	0	1	0.495097	0.15984	J
COG0725	1	1	0	0.222169	0.693307	P
COG0726	1	0	1	0.643911	0.025974	GM
COG0727	1	0	1	0.158723	0.865135	R
COG0728	1	0	1	0.633373	0.021978	M
COG0729	1	0	1	0.369599	0.3996	M
COG0730	1	0	1	0.6335	0.02997	P
COG0733	0	0	1	0.935936	0.000999001	R
COG0735	1	0	1	0.254578	0.63037	P
COG0736	1	0	1	0.302328	0.519481	I
COG0737	1	0	1	0.568924	0.118881	FV
COG0738	1	1	0	0.188799	0.801199	G
COG0739	1	0	1	0.14391	0.893107	M
COG0740	0	1	0	0.327466	0.455544	O
COG0741	1	0	1	0.755188	0.011988	M
COG0742	1	0	0	0.370109	0.378621	J
COG0743	1	0	0	0.394344	0.334665	I
COG0744	1	1	0	0.345997	0.432567	M
COG0745	0	1	1	0.586055	0.0789211	TK
COG0746	1	0	0	0.374678	0.363636	H
COG0747	0	0	1	0.533349	0.104895	E
COG0748	1	0	0	0.698491	0.018981	P
COG0749	1	1	0	0.651145	0.026973	L
COG0750	1	0	1	0.455204	0.225774	OK
COG0751	1	1	0	0.360786	0.433566	J
COG0752	0	1	1	0.481804	0.174825	J
COG0753	1	0	0	0.524739	0.118881	P
COG0755	0	0	1	0.346792	0.435564	O
COG0756	1	0	0	0.368126	0.368631	FV
COG0757	1	0	1	0.382926	0.355644	E
COG0758	0	0	1	0.178763	0.801199	L
COG0759	1	0	0	0.610687	0.042957	M
COG0760	1	0	0	0.708992	0.00699301	O
COG0761	1	1	0	0.710642	0.011988	I
COG0762	1	1	0	0.193365	0.767233	O
COG0763	1	0	1	0.533117	0.1998	M
COG0764	1	1	0	0.604408	0.03996	I
COG0765	1	0	1	0.529709	0.112887	E
COG0766	0	1	0	0.472773	0.191808	M
COG0767	0	1	1	0.765148	0.002997	M
COG0768	1	0	0	0.697688	0.018981	DM
COG0769	1	0	1	0.341177	0.456543	M
COG0770	1	0	1	0.856483	0.002997	M
COG0771	1	0	1	0.287879	0.571429	M
COG0772	1	0	1	0.545612	0.0979021	D
COG0773	1	0	0	0.509201	0.125874	M
COG0774	1	0	0	0.729206	0.00999001	M
COG0775	1	0	1	0.239237	0.67033	FH
COG0776	0	1	1	0.569544	0.0929071	L
COG0777	0	1	1	0.53544	0.103896	I
COG0778	0	0	1	0.283935	0.571429	C
COG0779	1	0	1	0.520325	0.115884	J
COG0780	0	1	1	0.322065	0.466533	J
COG0781	1	0	1	0.373115	0.36963	K
COG0782	1	0	1	0.467354	0.200799	K
COG0783	0	0	1	0.227812	0.716284	PV
COG0784	1	0	0	0.396188	0.337662	T
COG0785	1	0	1	0.282903	0.603397	CO
COG0787	1	0	1	0.632579	0.045954	M
COG0788	1	0	0	0.633803	0.043956	F
COG0789	1	0	0	0.614332	0.033966	K
COG0790	0	0	1	0.456524	0.210789	R
COG0791	1	0	1	0.81774	0.00699301	M
COG0792	1	0	1	0.422553	0.268731	L
COG0793	1	0	1	0.0542799	0.983017	O
COG0794	1	0	1	0.516297	0.108891	GM
COG0795	1	0	0	0.692197	0.00799201	MN
COG0796	1	0	1	0.441585	0.240759	M
COG0797	1	0	1	0.484106	0.155844	M
COG0798	1	0	0	0.769972	0.00599401	P
COG0799	1	0	1	0.593393	0.0689311	J
COG0800	0	1	0	0.154707	0.866134	G
COG0801	1	0	0	0.496154	0.174825	H
COG0802	1	0	1	0.36228	0.393606	J
COG0803	0	0	1	0.711541	0.010989	P
COG0804	0	1	1	0.681393	0.016983	E
COG0805	0	0	1	0.5155	0.125874	U
COG0806	0	0	1	0.335842	0.422577	J
COG0807	0	1	0	0.424486	0.270729	H
COG0809	1	0	1	0.381296	0.343656	J
COG0810	1	0	1	0.853374	0.00699301	M
COG0811	0	1	0	0.416183	0.303696	U
COG0812	1	0	1	0.341754	0.446553	M
COG0813	1	0	0	0.0344387	0.978022	F
COG0815	1	0	1	0.68641	0.018981	M
COG0816	1	0	0	0.621965	0.030969	JLK
COG0817	1	0	1	0.512889	0.043956	L
COG0818	1	0	0	0.21515	0.705295	I
COG0819	0	0	1	0.827284	0.000999001	H
COG0820	0	1	1	0.48526	0.143856	J
COG0821	1	1	0	0.565716	0.0769231	I
COG0822	0	1	1	0.762393	0.002997	O
COG0823	1	0	1	0.0511526	0.983017	U
COG0824	1	0	1	0.368176	0.372627	I
COG0825	1	0	0	0.206381	0.766234	I
COG0827	0	0	1	0.744322	0.012987	L
COG0828	0	1	0	0.123539	0.914086	J
COG0831	0	1	1	0.753541	0.00799201	E
COG0832	0	1	1	0.0422136	0.988012	E
COG0834	1	0	1	0.425534	0.262737	ET
COG0835	1	1	0	0.642116	0.033966	T
COG0836	1	0	0	0.766206	0.000999001	M
COG0837	1	0	1	0.512136	0.126873	G
COG0838	0	1	1	0.613591	0.045954	C
COG0839	0	1	1	0.619756	0.033966	C
COG0840	1	0	1	0.718817	0.015984	T
COG0841	1	1	0	0.639825	0.01998	V
COG0842	1	0	1	0.708361	0.020979	V
COG0843	0	1	1	0.646245	0.034965	C
COG0845	1	0	0	0.589405	0.0569431	MV
COG0846	0	1	1	0.606172	0.047952	O
COG0847	1	0	0	0.742855	0.00899101	L
COG0848	1	0	0	0.485054	0.185814	U
COG0849	0	0	1	0.25504	0.647353	D
COG0850	0	0	1	0.439634	0.294705	D
COG0851	1	0	0	0.380917	0.360639	D
COG0852	0	0	1	0.337571	0.498501	C
COG0853	1	1	0	0.430246	0.247752	H
COG0854	1	0	1	0.289391	0.595405	H
COG0855	0	1	0	0.541821	0.0889111	P
COG0857	1	0	0	0.743018	0.00499501	R
COG0858	0	1	0	0.11024	0.954046	J
COG0859	1	0	1	0.774335	0.00799201	M
COG0860	1	0	1	0.646788	0.021978	M
COG0861	1	0	1	0.677184	0.00699301	P
COG0863	1	0	0	0.280293	0.548452	L
COG0864	1	1	0	0.208101	0.65035	K
COG1001	0	0	1	0.724444	0.014985	F
COG1002	1	0	1	0.520688	0.135864	V
COG1003	1	0	0	0.846285	0.001998	E
COG1004	1	1	0	0.406856	0.317682	M
COG1005	0	1	1	0.80033	0.002997	C
COG1006	0	0	1	0.775677	0.00699301	P
COG1007	1	0	1	0.532697	0.10989	C
COG1008	0	1	1	0.901161	0.000999001	C
COG1009	0	0	1	0.201397	0.799201	C
COG1010	0	0	1	0.308606	0.500499	H
COG1011	1	0	1	0.458729	0.206793	H
COG1012	1	0	1	0.636553	0.035964	I
COG1013	1	0	1	0.377719	0.356643	C
COG1014	0	0	1	0.385851	0.360639	C
COG1015	0	0	1	0.617804	0.03996	G
COG1018	1	0	0	0.676111	0.013986	C
COG1020	1	0	0	0.485124	0.156843	Q
COG1022	0	0	1	0.228082	0.678322	I
COG1023	1	0	0	0.750208	0.003996	G
COG1024	1	0	0	0.365958	0.414585	I
COG1027	1	0	1	0.535506	0.124875	E
COG1028	1	0	0	0.301865	0.547453	I
COG1030	1	0	1	0.831454	0.003996	O
COG1032	1	0	0	0.738634	0.00899101	R
COG1033	1	0	0	0.54028	0.0849151	R
COG1034	0	1	1	0.449095	0.233766	C
COG1038	0	1	1	0.529031	0.120879	C
COG1040	0	0	1	0.651182	0.02997	R
COG1042	0	1	0	0.402513	0.307692	C
COG1043	1	0	1	0.467733	0.232767	M
COG1044	1	1	0	0.441875	0.218781	M
COG1045	1	0	1	0.302146	0.526474	E
COG1047	1	0	1	0.191015	0.76024	O
COG1048	0	1	1	0.421991	0.250749	C
COG1049	1	0	1	0.617978	0.041958	C
COG1051	1	0	0	0.0940016	0.944056	F
COG1052	0	1	1	0.799433	0.001998	CHR
COG1053	0	1	1	0.584617	0.0759241	C
COG1054	1	0	0	0.896951	0.001998	J
COG1055	0	0	1	0.645361	0.023976	P
COG1057	1	0	1	0.502156	0.123876	H
COG1058	0	1	1	0.242762	0.71029	L
COG1060	1	1	0	0.774958	0.00599401	H
COG1061	0	0	1	0.448957	0.206793	KL
COG1062	0	1	1	0.591406	0.041958	C
COG1063	1	0	0	0.766298	0.00499501	ER
COG1064	1	0	1	0.772183	0.003996	G
COG1066	0	0	1	0.419739	0.278721	L
COG1067	0	0	1	0.808181	0.00699301	O
COG1069	1	0	0	0.338277	0.428571	G
COG1070	1	0	1	0.804722	0.00499501	G
COG1071	0	0	1	0.510942	0.134865	C
COG1072	0	1	0	0.2225	0.734266	H
COG1073	1	0	1	0.66617	0.02997	T
COG1074	0	0	1	0.755196	0.00599401	L
COG1075	0	0	1	0.629253	0.012987	I
COG1076	1	0	0	0.30191	0.478521	O
COG1077	0	1	0	0.333592	0.471528	DZ
COG1078	0	0	1	0.795763	0.003996	R
COG1079	1	0	1	0.47901	0.165834	F
COG1080	1	0	1	0.78964	0.003996	G
COG1082	0	0	1	0.167885	0.858142	G
COG1083	0	1	1	0.206733	0.811189	M
COG1085	1	0	1	0.543101	0.105894	G
COG1086	1	0	0	0.616215	0.043956	MO
COG1087	1	0	0	0.597481	0.0609391	M
COG1088	0	1	1	0.128566	0.903097	M
COG1089	0	1	1	0.69426	0.028971	M
COG1090	1	0	1	0.392357	0.206793	R
COG1091	0	0	1	0.49046	0.150849	M
COG1092	0	0	1	0.496201	0.152847	J
COG1099	0	1	1	0.488243	0.165834	R
COG1100	0	1	1	0.582659	0.0679321	R
COG1101	1	0	0	0.607647	0.026973	R
COG1104	1	0	0	0.558266	0.0749251	E
COG1105	0	1	1	0.361797	0.576424	G
COG1108	0	1	1	0.605248	0.034965	P
COG1109	0	1	0	0.403913	0.2997	G
COG1112	0	0	1	0.443335	0.226773	L
COG1113	1	0	0	0.553497	0.0559441	E
COG1116	1	0	0	0.568165	0.0689311	P
COG1117	0	1	1	0.675383	0.015984	P
COG1118	0	1	1	0.234526	0.659341	P
COG1119	1	0	1	0.475739	0.218781	P
COG1120	1	0	1	0.724614	0.013986	PH
COG1121	1	0	1	0.728817	0.00899101	P
COG1122	0	0	1	0.970296	0.00599401	PR
COG1123	0	1	1	0.344175	0.415584	O
COG1125	1	0	1	0.664179	0.023976	E
COG1126	0	0	1	0.648561	0.031968	E
COG1127	1	1	0	0.324336	0.509491	M
COG1129	1	0	0	0.595763	0.045954	G
COG1131	0	1	1	0.667575	0.020979	V
COG1132	1	0	1	0.691785	0.01998	V
COG1133	1	0	1	0.484014	0.122877	V
COG1134	1	0	0	0.472458	0.214785	G
COG1135	1	0	1	0.612665	0.0769231	E
COG1136	0	1	1	0.119707	0.929071	M
COG1137	1	1	0	0.247425	0.654346	M
COG1138	0	0	1	0.16137	0.854146	CO
COG1139	1	0	1	0.367432	0.402597	C
COG1140	0	1	0	0.537959	0.102897	CP
COG1143	0	1	1	0.584018	0.047952	C
COG1144	0	0	1	0.279497	0.554446	C
COG1145	0	0	1	0.506493	0.151848	C
COG1146	0	1	0	0.412007	0.301698	F
COG1150	0	1	0	0.239475	0.648352	C
COG1151	0	0	1	0.837643	0.00599401	C
COG1154	0	1	0	0.525897	0.112887	HI
COG1157	0	1	0	0.742409	0.003996	NU
COG1158	0	1	0	0.39762	0.338661	K
COG1159	1	0	0	0.409812	0.27972	J
COG1160	1	0	1	0.651639	0.016983	J
COG1162	1	0	1	0.662986	0.035964	J
COG1164	0	1	1	0.622147	0.043956	E
COG1165	0	0	1	0.330911	0.448551	H
COG1166	0	1	0	0.303304	0.553447	E
COG1167	1	0	1	0.516809	0.114885	KE
COG1168	0	0	1	0.318519	0.478521	ER
COG1169	0	0	1	0.90407	0.00599401	HQ
COG1171	1	0	1	0.643451	0.037962	E
COG1172	1	0	1	0.596364	0.033966	G
COG1173	0	0	1	0.670077	0.020979	EP
COG1174	1	0	0	0.21816	0.714286	E
COG1175	0	1	1	0.32519	0.422577	G
COG1176	1	0	1	0.497462	0.138861	E
COG1177	1	0	0	0.669022	0.016983	E
COG1178	0	0	1	0.489182	0.13986	P
COG1179	1	0	0	0.991402	0.001998	J
COG1180	0	1	1	0.406056	0.253746	O
COG1181	1	0	1	0.85796	0.001998	MR
COG1183	1	0	0	0.559092	0.0969031	I
COG1185	0	1	0	0.8343	0.002997	J
COG1186	1	0	0	0.801754	0.001998	J
COG1187	0	0	1	0.493649	0.151848	J
COG1188	0	0	1	0.289287	0.524476	J
COG1189	1	0	1	0.561132	0.0849151	J
COG1190	1	1	0	0.736758	0.014985	J
COG1191	1	1	0	0.429222	0.25974	K
COG1192	0	1	1	0.240639	0.691309	DN
COG1193	0	0	1	0.743936	0.011988	L
COG1194	1	0	1	0.404306	0.306693	L
COG1195	1	0	1	0.68247	0.023976	L
COG1196	1	0	0	0.134206	0.901099	D
COG1197	0	1	1	0.62873	0.042957	LK
COG1198	1	1	0	0.431614	0.236763	L
COG1199	1	0	1	0.675521	0.040959	L
COG1200	1	0	1	0.444476	0.233766	L
COG1201	0	1	0	0.588901	0.0589411	L
COG1203	0	0	1	0.734684	0.010989	V
COG1204	1	0	0	0.75256	0.00599401	L
COG1205	1	0	1	0.679507	0.020979	L
COG1206	1	0	1	0.204499	0.755245	J
COG1207	1	0	1	0.708351	0.016983	M
COG1208	1	0	1	0.650689	0.028971	JM
COG1209	1	0	0	0.459659	0.201798	M
COG1210	1	0	0	0.27253	0.581419	M
COG1211	1	0	1	0.552639	0.0849151	I
COG1212	1	0	1	0.658113	0.025974	M
COG1213	1	0	1	0.310142	0.509491	I
COG1214	1	0	1	0.678558	0.032967	J
COG1215	1	0	0	0.770307	0.003996	N
COG1216	0	1	1	0.600014	0.045954	G
COG1217	0	1	0	0.265858	0.605395	T
COG1218	1	0	1	0.506881	0.173826	P
COG1219	0	1	1	0.626317	0.016983	O
COG1220	0	1	1	0.443873	0.253746	O
COG1221	0	0	1	0.583734	0.00899101	KT
COG1225	1	0	0	0.727762	0.010989	O
COG1226	0	0	1	0.411954	0.298701	P
COG1228	1	0	1	0.567864	0.0909091	Q
COG1229	0	0	1	0.52789	0.0899101	C
COG1230	1	0	1	0.409295	0.298701	P
COG1231	1	0	0	0.501451	0.140859	E
COG1232	0	1	1	0.464398	0.182817	H
COG1233	0	1	1	0.738204	0.00499501	Q
COG1234	1	0	1	0.565004	0.103896	J
COG1235	1	0	1	0.435566	0.256743	P
COG1236	1	0	1	0.427706	0.248751	J
COG1238	1	0	1	0.585191	0.0709291	S
COG1239	1	0	1	0.45206	0.218781	H
COG1240	0	0	1	0.767204	0.00499501	H
COG1246	1	0	1	0.460291	0.221778	E
COG1247	1	0	1	0.553362	0.102897	E
COG1249	1	0	0	0.60221	0.0569431	C
COG1250	0	1	1	0.683775	0.01998	I
COG1251	0	0	1	0.490241	0.172827	C
COG1252	1	0	1	0.46342	0.215784	C
COG1253	1	0	1	0.781974	0.002997	R
COG1254	1	0	1	0.813637	0.00999001	C
COG1256	1	0	1	0.709355	0.017982	N
COG1259	0	1	0	0.628643	0.045954	R
COG1260	0	1	0	0.234743	0.693307	I
COG1261	0	0	1	0.373471	0.371628	N
COG1262	1	0	1	0.132083	0.881119	O
COG1263	1	0	1	0.570626	0.0579421	G
COG1264	1	0	0	0.57908	0.032967	G
COG1266	1	0	1	0.371386	0.330669	O
COG1268	1	0	1	0.232095	0.577423	H
COG1270	1	0	1	0.287687	0.555445	H
COG1271	0	0	1	0.510476	0.128871	C
COG1272	1	0	0	0.515984	0.120879	U
COG1273	1	0	0	0.432879	0.262737	L
COG1274	1	0	0	0.29649	0.62038	C
COG1275	1	0	1	0.33214	0.428571	V
COG1276	1	0	0	0.623884	0.030969	P
COG1277	0	1	1	0.451594	0.236763	O
COG1278	0	1	0	0.571655	0.0869131	K
COG1280	0	0	1	0.239267	0.655345	E
COG1281	1	0	0	0.568451	0.0669331	O
COG1282	0	0	1	0.503779	0.141858	C
COG1283	1	0	1	0.640595	0.038961	P
COG1285	1	0	1	0.579575	0.0969031	P
COG1286	1	0	1	0.49834	0.142857	FM
COG1289	1	0	1	0.450464	0.234765	S
COG1290	0	1	1	0.693544	0.010989	C
COG1291	1	0	0	0.42045	0.258741	N
COG1293	0	0	1	0.776949	0.00599401	JO
COG1294	1	0	0	0.578693	0.0829171	C
COG1295	0	0	1	0.500249	0.15984	S
COG1296	0	0	1	0.790212	0.00799201	E
COG1298	0	1	1	0.736296	0.002997	N
COG1300	1	0	1	0.576629	0.0829171	D
COG1301	0	0	1	0.0730762	0.949051	C
COG1304	1	0	1	0.618477	0.032967	CIR
COG1305	0	1	0	0.232367	0.706294	O
COG1306	0	0	1	0.736578	0.00799201	R
COG1307	0	0	1	0.870641	0.00599401	I
COG1309	1	0	0	0.74023	0.00499501	K
COG1310	1	0	1	0.663741	0.00999001	O
COG1312	1	0	0	0.261817	0.624376	G
COG1313	1	0	0	0.850317	0.001998	R
COG1314	1	0	1	0.47943	0.110889	U
COG1316	0	0	1	0.741154	0.016983	M
COG1319	1	0	1	0.368938	0.355644	C
COG1321	0	0	1	0.559745	0.0949051	K
COG1322	0	1	0	0.498124	0.152847	L
COG1327	0	0	1	0.137791	0.873127	K
COG1329	0	1	1	0.639358	0.025974	K
COG1331	0	0	1	0.289465	0.556444	R
COG1333	1	0	1	0.347543	0.362637	CO
COG1335	0	0	1	0.314867	0.493506	HR
COG1337	0	1	0	0.498985	0.142857	V
COG1338	0	1	0	0.845523	0.002997	N
COG1343	0	1	0	0.368422	0.430569	V
COG1344	0	1	0	0.554042	0.0859141	N
COG1345	0	1	1	0.601932	0.0809191	N
COG1348	0	1	0	0.564683	0.116883	HP
COG1349	1	0	1	0.407302	0.317682	KG
COG1350	0	0	1	0.507668	0.131868	E
COG1351	0	1	0	0.128736	0.895105	F
COG1352	1	0	1	0.221436	0.728272	T
COG1354	1	0	0	0.637707	0.010989	L
COG1357	1	0	0	0.480615	0.158841	S
COG1359	1	0	0	0.276188	0.594406	C
COG1360	1	0	0	0.640793	0.035964	N
COG1363	0	1	0	0.580379	0.0629371	EG
COG1364	1	0	0	0.338794	0.412587	E
COG1366	0	1	0	0.408227	0.30969	T
COG1368	1	0	1	0.830941	0.002997	M
COG1372	1	0	0	0.395109	0.317682	LX
COG1373	1	0	1	0.0482082	0.977023	R
COG1376	1	0	0	0.257714	0.653347	M
COG1377	1	0	1	0.331485	0.475524	N
COG1381	1	0	1	0.655879	0.026973	L
COG1384	0	1	1	0.697417	0.018981	J
COG1385	1	0	1	0.771211	0.00899101	J
COG1386	1	0	1	0.146502	0.888112	K
COG1387	1	0	1	0.672821	0.015984	ER
COG1391	1	0	0	0.403781	0.315684	O
COG1392	1	0	0	0.564881	0.0879121	P
COG1393	1	0	0	0.548111	0.0709291	P
COG1396	0	1	0	0.252068	0.628372	K
COG1397	0	0	1	0.768814	0.00699301	O
COG1398	1	0	0	0.761762	0.00499501	I
COG1399	0	1	0	0.219392	0.742258	J
COG1402	1	0	1	0.606032	0.0509491	H
COG1403	0	0	1	0.338656	0.474525	V
COG1404	0	0	1	0.797176	0.00599401	O
COG1407	1	0	1	0.301507	0.546454	R
COG1408	1	0	1	0.5112	0.14985	R
COG1409	1	0	0	0.696045	0.014985	T
COG1410	0	1	0	0.582192	0.0509491	E
COG1414	1	0	0	0.379775	0.36963	K
COG1415	0	1	1	0.524514	0.12987	S
COG1418	0	1	0	0.555083	0.110889	JR
COG1419	0	0	1	0.633965	0.035964	N
COG1420	0	0	1	0.0764438	0.957043	K
COG1426	0	0	1	0.611294	0.036963	D
COG1427	1	0	1	0.522138	0.131868	H
COG1428	0	1	1	0.262379	0.628372	F
COG1429	1	0	0	0.521232	0.113886	H
COG1430	1	0	0	0.648115	0.037962	S
COG1432	0	1	1	0.907929	0.000999001	R
COG1434	1	0	0	0.703271	0.011988	M
COG1435	1	0	1	0.567733	0.0959041	F
COG1437	1	0	0	0.684235	0.011988	TR
COG1438	1	0	0	0.428437	0.23976	K
COG1446	0	1	1	0.491257	0.147852	E
COG1448	1	0	0	0.753938	0.00999001	E
COG1449	0	0	1	0.588153	0.0629371	G
COG1450	1	0	1	0.706217	0.016983	U
COG1451	1	0	0	0.706196	0.00699301	R
COG1452	1	1	0	0.274261	0.599401	M
COG1453	1	0	0	0.807609	0.00899101	R
COG1454	0	0	1	0.680816	0.01998	C
COG1459	1	0	1	0.333869	0.474525	NUW
COG1461	0	0	1	0.802597	0.00799201	R
COG1463	1	0	1	0.215349	0.744256	M
COG1464	1	0	0	0.529335	0.10989	P
COG1466	1	0	1	0.663647	0.042957	L
COG1469	1	0	0	0.397406	0.313686	H
COG1470	0	0	1	0.752637	0.000999001	S
COG1472	1	0	1	0.315262	0.486513	G
COG1473	1	0	0	0.330723	0.457542	R
COG1475	1	0	0	0.71519	0.00599401	D
COG1476	0	1	1	0.43399	0.226773	K
COG1477	1	0	0	0.725046	0.012987	HO
COG1479	0	0	1	0.780478	0.00599401	V
COG1480	0	0	1	0.915748	0.00599401	T
COG1481	0	1	1	0.496506	0.152847	K
COG1482	0	0	1	0.464351	0.166833	G
COG1483	1	0	1	0.366684	0.281718	R
COG1484	1	0	1	0.687856	0.018981	L
COG1485	1	0	1	0.739569	0.00799201	D
COG1486	1	0	1	0.586936	0.0549451	G
COG1487	1	1	0	0.141815	0.88012	V
COG1488	1	0	0	0.74717	0.00499501	H
COG1490	1	0	1	0.289186	0.578422	J
COG1492	1	0	1	0.58738	0.0769231	H
COG1493	1	0	0	0.698413	0.012987	T
COG1494	0	0	1	0.169044	0.835165	G
COG1495	1	0	1	0.775429	0.00599401	O
COG1496	1	0	1	0.666126	0.033966	P
COG1501	0	0	1	0.531199	0.0839161	G
COG1502	1	0	1	0.759566	0.003996	I
COG1503	0	0	1	0.49124	0.128871	J
COG1505	1	0	1	0.812135	0.002997	E
COG1506	0	0	1	0.737128	0.012987	E
COG1507	1	0	0	0.295574	0.553447	S
COG1508	0	1	0	0.341036	0.465534	K
COG1509	1	0	1	0.480686	0.15984	E
COG1510	1	0	0	0.325992	0.493506	K
COG1512	1	0	1	0.736488	0.013986	S
COG1513	0	1	1	0.685161	0.015984	P
COG1514	1	0	0	0.517676	0.127872	J
COG1516	1	0	1	0.255257	0.515485	NU
COG1518	1	0	0	0.713387	0.013986	V
COG1519	1	0	0	0.847331	0.001998	M
COG1520	1	0	1	0.746526	0.003996	M
COG1521	0	0	1	0.791096	0.00599401	H
COG1522	0	0	1	0.0464415	0.979021	K
COG1523	1	0	0	0.68778	0.00899101	G
COG1524	0	0	1	0.748141	0.00899101	T
COG1525	0	0	1	0.486033	0.181818	L
COG1526	1	0	0	0.460826	0.207792	C
COG1528	0	1	1	0.97156	0.001998	P
COG1529	1	0	0	0.572063	0.0729271	C
COG1530	0	1	1	0.650151	0.021978	J
COG1533	1	1	0	0.56575	0.0879121	L
COG1534	1	0	1	0.492818	0.0809191	J
COG1536	1	0	0	0.0765248	0.97003	N
COG1538	1	0	0	0.575888	0.0689311	M
COG1539	1	0	0	0.349047	0.457542	H
COG1540	1	0	0	0.303473	0.555445	E
COG1541	1	0	0	0.152548	0.87013	H
COG1543	1	0	0	0.469673	0.125874	G
COG1544	1	0	0	0.533335	0.105894	J
COG1545	1	1	0	0.49188	0.133866	R
COG1546	1	0	0	0.364818	0.438561	H
COG1550	1	0	0	0.383824	0.37962	S
COG1551	1	0	0	0.616338	0.037962	T
COG1554	1	0	0	0.186848	0.769231	G
COG1555	0	0	1	0.741614	0.013986	L
COG1558	1	0	1	0.406395	0.306693	N
COG1559	1	0	1	0.277156	0.584416	M
COG1560	1	0	1	0.574056	0.0819181	I
COG1561	1	0	0	0.648816	0.0499501	S
COG1562	1	0	0	0.612604	0.023976	I
COG1565	1	0	1	0.65657	0.01998	R
COG1566	1	0	0	0.750069	0.00799201	V
COG1570	1	0	0	0.324859	0.483516	L
COG1572	0	1	1	0.421288	0.461538	O
COG1573	1	0	0	0.620313	0.038961	L
COG1574	0	0	1	0.516209	0.132867	R
COG1575	0	0	1	0.751885	0.013986	H
COG1576	1	0	1	0.445807	0.24975	J
COG1581	0	1	0	0.550816	0.0709291	K
COG1586	1	0	0	0.47567	0.177822	E
COG1587	1	1	0	0.758726	0.00999001	H
COG1589	1	0	1	0.656554	0.02997	D
COG1592	0	1	1	0.366848	0.360639	C
COG1593	0	1	1	0.447731	0.212787	G
COG1595	0	1	0	0.292363	0.537463	K
COG1596	1	0	1	0.637666	0.0589411	M
COG1597	0	0	1	0.663853	0.041958	IR
COG1598	0	0	1	0.47687	0.206793	V
COG1600	0	0	1	0.543426	0.0989011	J
COG1605	1	0	0	0.339633	0.442557	E
COG1607	1	0	0	0.752265	0.00499501	I
COG1609	1	0	1	0.441253	0.236763	K
COG1610	1	0	1	0.488115	0.144855	R
COG1611	1	0	1	0.506285	0.15984	F
COG1612	1	0	1	0.572824	0.100899	H
COG1613	1	1	0	0.243658	0.691309	P
COG1620	0	1	0	0.484084	0.153846	C
COG1622	1	0	1	0.586822	0.035964	C
COG1623	0	1	1	0.647534	0.016983	T
COG1624	0	0	1	0.675337	0.033966	T
COG1625	0	1	1	0.385982	0.533467	C
COG1626	1	0	0	0.527534	0.0679321	G
COG1629	0	0	1	0.592468	0.032967	P
COG1633	1	0	0	0.390688	0.348651	P
COG1636	1	1	0	0.715083	0.013986	J
COG1637	0	1	1	0.440589	0.243756	L
COG1638	0	1	0	0.472759	0.202797	G
COG1639	0	1	0	0.840327	0.012987	T
COG1640	1	0	1	0.749583	0.00899101	G
COG1643	1	0	0	0.679734	0.01998	J
COG1646	0	1	1	0.49975	0.166833	I
COG1647	0	0	1	0.4811	0.198801	Q
COG1648	0	1	0	0.509875	0.131868	H
COG1649	1	0	1	0.448316	0.317682	S
COG1651	0	0	1	0.526434	0.0999001	O
COG1653	1	0	1	0.40203	0.318681	G
COG1656	0	0	1	0.842112	0.003996	R
COG1657	1	0	0	0.777794	0.00599401	I
COG1660	1	0	1	0.373965	0.366633	T
COG1663	1	0	0	0.732823	0.00499501	M
COG1664	0	1	1	0.511768	0.134865	Z
COG1666	1	0	1	0.480497	0.160839	T
COG1669	0	0	1	0.449914	0.154845	R
COG1670	1	0	0	0.497942	0.167832	JO
COG1671	1	0	1	0.234811	0.67033	S
COG1674	0	1	1	0.233739	0.671329	D
COG1677	1	0	1	0.252642	0.685315	N
COG1678	1	0	1	0.183783	0.889111	K
COG1680	1	0	1	0.701705	0.015984	V
COG1682	1	0	1	0.427622	0.265734	G
COG1684	1	0	0	0.48127	0.176823	N
COG1686	1	0	1	0.752079	0.011988	M
COG1690	0	0	1	0.591448	0.0539461	J
COG1692	1	0	0	0.701614	0.013986	T
COG1694	1	1	0	0.0995321	0.946054	V
COG1695	1	1	0	0.154757	0.853147	K
COG1696	1	0	0	0.610061	0.031968	M
COG1697	0	0	1	0.595632	0.0669331	L
COG1702	0	1	0	0.321961	0.494505	T
COG1703	0	1	1	0.128327	0.906094	O
COG1704	1	0	0	0.397863	0.330669	M
COG1705	0	0	1	0.570966	0.045954	MN
COG1706	0	1	1	0.615741	0.044955	N
COG1714	1	0	0	0.347531	0.437562	S
COG1716	1	0	1	0.319334	0.515485	T
COG1718	1	0	1	0.402041	0.298701	T
COG1720	1	0	0	0.723439	0.012987	J
COG1721	1	0	0	0.490046	0.14985	S
COG1722	0	1	1	0.562147	0.0829171	L
COG1723	1	0	1	0.473828	0.244755	J
COG1725	0	0	1	0.215429	0.737263	K
COG1729	1	0	1	0.705765	0.017982	D
COG1732	1	0	1	0.426438	0.285714	M
COG1733	1	1	0	0.226325	0.748252	K
COG1734	0	1	1	0.657647	0.015984	K
COG1735	0	0	1	0.305802	0.526474	R
COG1737	1	1	0	0.677986	0.020979	K
COG1738	0	0	1	0.417892	0.274725	J
COG1739	0	0	1	0.434049	0.185814	R
COG1740	1	0	0	0.274343	0.604396	C
COG1741	1	1	0	0.642872	0.023976	R
COG1742	0	1	1	0.488132	0.186813	R
COG1744	1	0	1	0.607911	0.0569431	T
COG1748	0	1	1	0.553618	0.0759241	E
COG1749	1	0	1	0.551129	0.123876	N
COG1752	1	0	1	0.518681	0.111888	R
COG1754	1	0	0	0.240181	0.659341	S
COG1755	1	0	0	0.62167	0.043956	S
COG1758	0	0	1	0.461733	0.21978	K
COG1760	1	0	0	0.527148	0.0529471	E
COG1762	1	0	1	0.384575	0.380619	GT
COG1763	1	0	1	0.556895	0.171828	H
COG1764	0	1	1	0.248213	0.659341	V
COG1765	0	1	0	0.128002	0.89011	R
COG1766	1	0	1	0.249112	0.69031	NU
COG1768	0	0	1	0.618715	0.0499501	R
COG1770	1	0	1	0.223385	0.741259	E
COG1773	1	1	0	0.0739753	0.979021	P
COG1774	1	0	1	0.408014	0.300699	T
COG1778	0	0	1	0.659654	0.025974	MR
COG1783	0	0	1	0.592722	0.101898	X
COG1785	1	0	0	0.477877	0.218781	PR
COG1788	1	0	0	0.448699	0.224775	I
COG1792	0	0	1	0.536509	0.113886	DZ
COG1793	1	0	0	0.507676	0.135864	L
COG1794	0	0	1	0.803402	0.00499501	M
COG1795	0	1	1	0.755105	0.003996	C
COG1796	0	0	1	0.461634	0.153846	L
COG1797	0	0	1	0.289019	0.549451	H
COG1799	1	0	0	0.669727	0.023976	D
COG1801	1	0	0	0.362181	0.433566	R
COG1802	1	0	1	0.407788	0.306693	K
COG1803	1	0	1	0.379355	0.343656	G
COG1804	0	1	0	0.568023	0.0909091	I
COG1806	1	1	0	0.636687	0.028971	T
COG1807	1	0	1	0.739599	0.00999001	M
COG1809	0	1	1	0.312205	0.491508	H
COG1814	0	0	1	0.948537	0.000999001	P
COG1815	1	0	1	0.601044	0.0779221	N
COG1816	1	0	1	0.495046	0.13986	F
COG1817	0	1	1	0.439304	0.332667	R
COG1819	0	0	1	0.707897	0.036963	G
COG1820	1	0	1	0.830298	0.002997	G
COG1825	1	0	1	0.581821	0.0539461	J
COG1826	1	0	0	0.334005	0.44955	U
COG1828	1	0	1	0.351885	0.43956	F
COG1830	0	0	1	0.042544	0.986014	G
COG1832	0	0	1	0.27059	0.577423	R
COG1834	0	0	1	0.557499	0.0569431	E
COG1835	0	0	1	0.570645	0.0879121	M
COG1837	0	1	1	0.254817	0.656344	R
COG1838	1	1	0	0.15401	0.86014	C
COG1840	1	0	1	0.256392	0.635365	P
COG1841	1	0	1	0.468678	0.176823	J
COG1842	1	1	0	0.311584	0.516484	KT
COG1843	1	0	1	0.42088	0.316683	N
COG1845	1	0	1	0.598777	0.046953	C
COG1846	1	0	0	0.508471	0.127872	K
COG1847	0	0	1	0.329275	0.466533	R
COG1850	0	1	0	0.643746	0.023976	G
COG1852	1	0	0	0.836728	0.001998	R
COG1853	1	0	1	0.663005	0.027972	C
COG1858	1	0	1	0.462755	0.186813	O
COG1861	1	0	1	0.615195	0.0739261	M
COG1862	1	0	1	0.430007	0.237762	U
COG1863	1	0	1	0.570436	0.0829171	P
COG1866	0	1	1	0.537478	0.0999001	C
COG1868	1	1	0	0.397193	0.318681	N
COG1871	1	0	1	0.484479	0.274725	T
COG1872	0	0	1	0.638287	0.01998	S
COG1875	1	0	0	0.538361	0.0979021	R
COG1877	1	0	0	0.725334	0.020979	G
COG1878	0	0	1	0.611143	0.048951	E
COG1879	1	0	0	0.500565	0.136863	G
COG1881	0	0	1	0.159429	0.841159	R
COG1882	0	1	1	0.374319	0.357642	C
COG1884	0	1	0	0.710788	0.021978	I
COG1886	1	0	0	0.420489	0.285714	NU
COG1893	1	0	1	0.790671	0.00499501	H
COG1894	0	1	1	0.43926	0.242757	C
COG1896	1	1	0	0.521607	0.114885	FR
COG1898	1	0	0	0.63907	0.035964	M
COG1899	1	1	0	0.712578	0.016983	OJ
COG1902	1	0	0	0.447637	0.248751	C
COG1904	1	0	1	0.499754	0.168831	G
COG1905	1	0	1	0.505436	0.152847	C
COG1907	1	0	1	0.424589	0.381618	H
COG1910	0	1	1	0.382467	0.337662	P
COG1912	0	0	1	0.569182	0.124875	HV
COG1914	0	0	1	0.360485	0.406593	P
COG1917	1	1	0	0.601328	0.041958	R
COG1918	1	0	0	0.491276	0.161838	P
COG1921	0	0	1	0.468876	0.171828	J
COG1922	1	0	1	0.287089	0.601399	M
COG1923	0	1	0	0.314351	0.485514	T
COG1924	0	1	1	0.689953	0.01998	I
COG1925	1	0	1	0.551155	0.0929071	TG
COG1926	0	0	1	0.450616	0.215784	R
COG1929	1	0	1	0.572796	0.0759241	G
COG1932	0	1	1	0.388011	0.326673	HE
COG1934	1	0	0	0.531526	0.127872	M
COG1937	0	0	1	0.374747	0.372627	K
COG1940	1	0	1	0.630223	0.02997	GK
COG1942	1	0	1	0.25265	0.655345	Q
COG1943	1	0	0	0.556294	0.0609391	X
COG1945	1	0	0	0.411452	0.25974	E
COG1946	0	1	0	0.480868	0.168831	I
COG1947	1	0	1	0.744322	0.00499501	I
COG1949	1	0	0	0.57899	0.0659341	A
COG1950	1	0	1	0.306769	0.546454	S
COG1951	1	1	0	0.199335	0.776224	C
COG1952	1	0	0	0.586319	0.0659341	U
COG1953	1	0	1	0.445948	0.23976	FH
COG1956	0	1	1	0.405676	0.345654	VT
COG1957	0	0	1	0.668357	0.035964	F
COG1958	0	0	1	0.624223	0.043956	K
COG1959	0	0	1	0.316115	0.508492	K
COG1960	0	1	0	0.672538	0.01998	I
COG1961	1	0	1	0.626264	0.032967	L
COG1964	1	1	0	0.517941	0.106893	H
COG1966	0	1	1	0.286533	0.539461	CE
COG1968	1	0	1	0.745092	0.000999001	I
COG1970	1	0	1	0.217999	0.675325	M
COG1972	0	1	0	0.437986	0.233766	F
COG1974	0	1	1	0.394177	0.326673	KT
COG1975	1	1	0	0.180125	0.864136	O
COG1977	0	1	0	0.100973	0.929071	H
COG1978	0	1	0	0.175547	0.846154	R
COG1981	1	0	1	0.541454	0.0899101	H
COG1982	0	0	1	0.369847	0.391608	E
COG1984	1	0	1	0.653214	0.024975	E
COG1985	1	0	1	0.272273	0.611389	H
COG1987	0	1	1	0.29576	0.536464	N
COG1989	1	0	0	0.423681	0.312687	NU
COG1993	1	0	0	0.219492	0.56044	T
COG1994	1	0	1	0.750378	0.00499501	O
COG1995	1	0	1	0.487825	0.178821	H
COG1999	0	0	1	0.552505	0.0979021	O
COG2001	1	0	1	0.505406	0.155844	J
COG2002	1	0	1	0.864858	0.000999001	KV
COG2003	0	1	0	0.411108	0.336663	L
COG2005	1	0	0	0.405756	0.317682	K
COG2006	0	1	1	0.459907	0.23976	S
COG2008	1	0	1	0.736118	0.013986	E
COG2009	0	1	1	0.698213	0.00699301	C
COG2010	1	0	0	0.690863	0.012987	C
COG2011	0	0	1	0.643221	0.031968	E
COG2013	0	1	1	0.310911	0.511489	C
COG2015	1	1	0	0.418454	0.331668	Q
COG2017	1	0	0	0.234893	0.704296	G
COG2018	1	0	0	0.314433	0.500499	T
COG2020	1	0	1	0.178797	0.837163	O
COG2021	1	0	1	0.579225	0.0639361	E
COG2022	1	0	1	0.313563	0.480519	H
COG2025	0	0	1	0.447568	0.215784	C
COG2026	0	1	0	0.36656	0.466533	V
COG2027	1	0	1	0.595257	0.0679321	M
COG2030	0	1	1	0.340228	0.470529	I
COG2032	1	0	0	0.459947	0.166833	P
COG2036	0	1	1	0.288034	0.543457	B
COG2037	0	1	1	0.493074	0.16983	C
COG2038	0	0	1	0.301201	0.551449	H
COG2039	1	0	1	0.54258	0.108891	O
COG2041	1	0	1	0.53198	0.117882	C
COG2043	1	1	0	0.459172	0.223776	S
COG2044	1	1	0	0.410107	0.41958	R
COG2045	1	0	1	0.481965	0.32967	H
COG2048	0	1	0	0.0415005	0.973027	C
COG2049	1	0	1	0.400956	0.282717	E
COG2050	1	0	0	0.4023	0.332667	Q
COG2052	0	0	1	0.640368	0.035964	M
COG2055	0	0	1	0.237988	0.646354	C
COG2057	1	1	0	0.703631	0.00899101	I
COG2059	1	0	1	0.717579	0.00799201	P
COG2060	1	1	0	0.472915	0.188811	P
COG2062	1	0	1	0.402364	0.348651	T
COG2063	0	1	0	0.346855	0.424575	N
COG2064	1	1	0	0.280156	0.579421	W
COG2065	1	0	1	0.284766	0.562438	F
COG2066	1	0	0	0.616777	0.048951	E
COG2067	1	0	1	0.294788	0.549451	I
COG2068	1	0	1	0.595372	0.0639361	H
COG2070	0	0	1	0.720007	0.012987	R
COG2071	1	0	1	0.559752	0.0589411	E
COG2072	1	0	1	0.37125	0.3996	P
COG2076	1	0	1	0.597219	0.040959	V
COG2077	1	0	0	0.49729	0.106893	O
COG2079	1	0	0	0.524697	0.115884	G
COG2080	0	1	0	0.472261	0.174825	C
COG2081	1	0	0	0.465115	0.201798	R
COG2082	0	0	1	0.527121	0.108891	H
COG2084	1	0	1	0.354545	0.434565	I
COG2085	1	0	1	0.401005	0.303696	R
COG2086	0	1	0	0.512729	0.148851	C
COG2088	0	0	1	0.536214	0.0789211	D
COG2089	1	0	1	0.732081	0.00899101	M
COG2094	1	0	1	0.321086	0.457542	L
COG2095	1	0	1	0.621056	0.0509491	E
COG2096	1	0	1	0.328026	0.494505	H
COG2101	0	0	1	0.461496	0.21978	K
COG2102	1	0	0	0.528822	0.117882	J
COG2103	1	0	0	0.745431	0.003996	M
COG2104	1	0	1	0.272607	0.612388	H
COG2107	1	1	0	0.730508	0.012987	H
COG2109	0	1	1	0.379228	0.360639	H
COG2110	0	0	1	0.781634	0.00699301	J
COG2113	0	1	1	0.154641	0.835165	E
COG2114	1	0	1	0.608941	0.0529471	T
COG2115	1	0	1	0.228199	0.684316	G
COG2116	0	1	1	0.454502	0.201798	P
COG2119	1	0	0	0.407425	0.263736	R
COG2120	0	0	1	0.542024	0.0969031	G
COG2121	1	0	0	0.656845	0.021978	S
COG2124	1	1	0	0.161481	0.858142	QV
COG2127	0	1	1	0.0957336	0.939061	O
COG2128	1	1	0	0.28098	0.7003	P
COG2130	1	1	0	0.461537	0.153846	QR
COG2131	0	0	1	0.294517	0.535465	F
COG2132	0	0	1	0.479909	0.150849	DPM
COG2133	1	0	0	0.65574	0.017982	G
COG2135	1	0	1	0.423315	0.268731	L
COG2137	0	0	1	0.2113	0.819181	O
COG2138	1	0	1	0.57098	0.0689311	H
COG2141	0	1	1	0.612764	0.025974	HR
COG2142	1	0	1	0.761684	0.00599401	C
COG2146	0	0	1	0.449009	0.224775	PQ
COG2148	1	0	1	0.382415	0.357642	M
COG2151	0	0	1	0.28652	0.593407	O
COG2152	0	1	0	0.286539	0.564436	G
COG2153	1	0	1	0.0871861	0.949051	R
COG2154	0	1	0	0.0671795	0.959041	H
COG2156	1	0	0	0.380475	0.318681	P
COG2159	0	1	1	0.217216	0.705295	G
COG2160	0	0	1	0.448238	0.228771	G
COG2161	1	1	0	0.149665	0.849151	V
COG2165	1	0	1	0.560258	0.128871	NUW
COG2166	1	0	0	0.32723	0.493506	O
COG2170	1	0	1	0.424113	0.267732	O
COG2171	0	1	1	0.775954	0.00499501	E
COG2172	1	0	1	0.496778	0.192807	T
COG2175	1	1	0	0.0668195	0.979021	Q
COG2176	0	0	1	0.944626	0.00599401	L
COG2177	0	0	1	0.58567	0.0709291	D
COG2178	0	0	1	0.43267	0.223776	R
COG2180	1	0	0	0.704767	0.003996	CPO
COG2181	1	0	1	0.179691	0.85015	CP
COG2183	0	1	1	0.0567745	0.972028	K
COG2185	0	1	1	0.876358	0.001998	I
COG2186	1	0	0	0.545688	0.0979021	K
COG2187	0	0	1	0.626554	0.03996	R
COG2188	1	0	1	0.796317	0.00499501	K
COG2189	0	0	1	0.218923	0.741259	L
COG2190	1	0	1	0.507179	0.173826	G
COG2192	0	1	1	0.147187	0.861139	R
COG2193	1	0	1	0.540457	0.103896	P
COG2195	0	0	1	0.540124	0.102897	E
COG2197	0	1	0	0.666134	0.027972	TK
COG2199	0	1	1	0.579992	0.0649351	T
COG2200	1	0	0	0.545282	0.0789211	T
COG2201	1	0	0	0.830452	0.001998	T
COG2202	1	0	0	0.812127	0.001998	T
COG2203	0	1	1	0.815166	0.003996	T
COG2204	0	1	0	0.317259	0.502498	T
COG2205	1	0	1	0.501103	0.165834	T
COG2206	0	0	1	0.787883	0.003996	T
COG2207	0	1	0	0.580261	0.0739261	K
COG2208	1	0	1	0.759904	0.012987	TK
COG2210	1	1	0	0.0486991	0.94006	C
COG2212	0	1	1	0.552983	0.0909091	P
COG2214	1	0	1	0.393581	0.304695	K
COG2215	1	0	0	0.342002	0.38961	P
COG2216	1	0	0	0.583786	0.0509491	P
COG2217	1	0	1	0.552535	0.0969031	P
COG2220	1	0	1	0.319044	0.481518	G
COG2222	1	0	1	0.411133	0.285714	M
COG2223	1	0	1	0.460533	0.227772	P
COG2224	1	0	0	0.418004	0.284715	C
COG2225	1	0	0	0.327545	0.46953	C
COG2226	1	0	1	0.75997	0.00699301	H
COG2227	1	0	1	0.647333	0.024975	H
COG2229	1	0	0	0.389962	0.337662	U
COG2230	1	0	0	0.662709	0.022977	I
COG2233	1	0	0	0.901881	0.001998	F
COG2234	0	0	1	0.77148	0.00999001	OE
COG2235	0	1	0	0.454804	0.206793	E
COG2236	1	0	1	0.525592	0.125874	H
COG2239	0	0	1	0.392864	0.34965	P
COG2241	0	0	1	0.332967	0.646354	H
COG2242	0	0	1	0.332967	0.646354	H
COG2243	1	0	1	0.65027	0.0609391	H
COG2244	1	0	1	0.73649	0.00499501	M
COG2246	1	0	1	0.2678	0.491508	I
COG2249	1	0	0	0.926939	0.001998	R
COG2252	1	0	0	0.391797	0.358641	F
COG2253	0	1	1	0.327713	0.342657	V
COG2255	1	0	1	0.149584	0.878122	L
COG2256	0	1	1	0.25207	0.636364	L
COG2257	1	1	0	0.509495	0.131868	U
COG2258	1	0	1	0.411324	0.223776	FV
COG2259	1	0	1	0.336385	0.470529	S
COG2261	1	1	0	0.236788	0.669331	R
COG2262	1	0	1	0.668058	0.022977	J
COG2264	1	0	1	0.668504	0.044955	J
COG2265	1	0	1	0.77132	0.003996	J
COG2267	1	1	0	0.285025	0.542458	I
COG2268	0	1	1	0.284571	0.563437	S
COG2269	1	0	0	0.444164	0.212787	J
COG2270	1	0	1	0.711515	0.016983	R
COG2272	1	0	0	0.58496	0.0829171	I
COG2273	1	0	0	0.565992	0.0699301	G
COG2274	1	0	0	0.662196	0.037962	V
COG2301	0	1	1	0.632416	0.038961	G
COG2303	1	1	0	0.667475	0.024975	IR
COG2304	1	0	1	0.517021	0.160839	R
COG2307	1	0	0	0.52669	0.106893	S
COG2308	0	1	0	0.451053	0.253746	R
COG2309	1	0	1	0.54072	0.0959041	E
COG2310	0	0	1	0.435471	0.240759	T
COG2312	0	1	1	0.438974	0.273726	Q
COG2313	0	0	1	0.632121	0.021978	F
COG2316	0	1	1	0.274702	0.607393	R
COG2317	0	0	1	0.693309	0.016983	O
COG2318	0	0	1	0.650243	0.027972	Q
COG2319	1	0	1	0.395496	0.334665	R
COG2321	1	0	1	0.29644	0.541459	R
COG2323	0	0	1	0.704227	0.014985	S
COG2324	0	1	1	0.543741	0.10989	S
COG2326	0	1	1	0.283562	0.606394	C
COG2327	0	0	1	0.782147	0.013986	M
COG2329	1	0	0	0.549609	0.113886	H
COG2331	1	0	0	0.0819723	0.979021	R
COG2332	1	0	1	0.686671	0.014985	CO
COG2333	0	0	1	0.773211	0.00699301	U
COG2334	1	0	1	0.405723	0.310689	T
COG2335	0	1	1	0.480791	0.202797	R
COG2337	0	0	1	0.588717	0.0939061	V
COG2339	1	0	1	0.707341	0.023976	T
COG2340	1	0	1	0.19759	0.756244	DR
COG2343	1	0	0	0.446664	0.231768	S
COG2344	0	1	0	0.471032	0.161838	K
COG2345	0	0	1	0.764914	0.00999001	K
COG2346	1	0	1	0.422904	0.361638	P
COG2352	1	0	0	0.492896	0.126873	C
COG2353	0	0	1	0.368413	0.391608	R
COG2355	1	0	1	0.690136	0.035964	OE
COG2358	0	1	0	0.151958	0.832168	R
COG2359	0	1	1	0.768926	0.00999001	S
COG2360	0	1	0	0.303386	0.615385	O
COG2362	0	0	1	0.636174	0.015984	E
COG2363	0	1	0	0.50969	0.102897	S
COG2365	0	1	1	0.408154	0.443556	T
COG2366	1	0	1	0.651151	0.044955	Q
COG2367	1	0	1	0.914472	0.001998	V
COG2368	0	1	1	0.670349	0.015984	Q
COG2370	1	0	0	0.844369	0.003996	O
COG2371	1	1	0	0.640078	0.0579421	O
COG2372	1	0	1	0.6755	0.022977	P
COG2373	1	0	0	0.278659	0.584416	R
COG2376	0	0	1	0.410657	0.2997	G
COG2377	1	0	1	0.415899	0.2997	M
COG2378	0	1	1	0.303225	0.563437	K
COG2379	1	0	1	0.290806	0.559441	G
COG2382	1	1	0	0.394426	0.355644	P
COG2386	1	0	1	0.153392	0.865135	O
COG2388	1	0	0	0.316803	0.498501	R
COG2390	1	0	1	0.49988	0.160839	K
COG2391	1	0	1	0.606776	0.0549451	R
COG2407	1	0	0	0.679605	0.017982	G
COG2409	0	1	1	0.317764	0.483516	R
COG2414	0	0	1	0.913277	0.00699301	C
COG2421	1	0	1	0.317424	0.58042	C
COG2423	0	0	1	0.616228	0.0499501	E
COG2442	0	1	0	0.24064	0.671329	V
COG2501	0	1	0	0.00772939	1	J
COG2508	0	0	1	0.51607	0.150849	K
COG2509	0	1	1	0.155151	0.818182	R
COG2513	1	0	0	0.724604	0.00599401	G
COG2514	1	0	0	0.367505	0.390609	Q
COG2515	1	1	0	0.388821	0.364635	E
COG2516	1	0	1	0.150018	1	R
COG2518	1	0	0	0.170727	0.84016	O
COG2519	1	0	1	0.419617	0.322677	J
COG2606	0	0	1	0.423583	0.248751	J
COG2607	0	1	0	0.320649	0.549451	R
COG2609	1	0	0	0.747964	0.00799201	C
COG2610	1	0	0	0.898796	0.001998	G
COG2704	1	0	0	0.787147	0.00899101	G
COG2706	1	0	0	0.780923	0.00499501	G
COG2715	1	0	1	0.494384	0.167832	R
COG2718	1	0	0	0.644748	0.033966	R
COG2719	1	0	1	0.822245	0.002997	D
COG2720	0	0	1	0.725518	0.012987	V
COG2721	0	0	1	0.577519	0.0709291	G
COG2723	0	0	1	0.505009	0.157842	G
COG2730	1	0	1	0.554864	0.102897	G
COG2733	1	0	1	0.309011	0.497502	S
COG2738	0	0	1	0.654786	0.028971	O
COG2740	1	0	1	0.534746	0.124875	R
COG2755	1	0	1	0.677711	0.032967	DI
COG2759	0	1	1	0.855592	0.001998	F
COG2761	1	0	1	0.366733	0.352647	O
COG2764	1	0	1	0.587347	0.0539461	C
COG2766	0	0	1	0.705372	0.018981	T
COG2770	0	1	1	0.811179	0.003996	T
COG2771	1	0	1	0.29019	0.58042	K
COG2801	0	0	1	0.64106	0.026973	X
COG2802	0	1	1	0.635543	0.027972	S
COG2804	1	1	0	0.467884	0.182817	NUW
COG2805	0	1	0	0.52851	0.12987	NW
COG2812	0	1	1	0.122233	0.933067	L
COG2814	1	0	1	0.486459	0.196803	G
COG2815	0	0	1	0.766913	0.00499501	M
COG2816	1	0	0	0.222471	0.742258	F
COG2818	1	1	0	0.428981	0.250749	L
COG2821	1	0	0	0.696069	0.012987	M
COG2823	0	0	1	0.862212	0.001998	M
COG2824	0	1	1	0.146635	0.874126	R
COG2825	1	0	1	0.440512	0.218781	MO
COG2826	1	0	1	0.300185	0.545455	X
COG2827	1	0	1	0.657584	0.012987	L
COG2831	1	0	0	0.644356	0.02997	U
COG2832	1	0	1	0.243502	0.524476	S
COG2834	1	0	1	0.371161	0.392607	M
COG2835	1	1	0	0.404559	0.316683	J
COG2837	1	0	1	0.59868	0.0589411	P
COG2838	1	0	0	0.519143	0.125874	C
COG2840	1	0	0	0.497472	0.141858	L
COG2843	0	0	1	0.851395	0.00599401	M
COG2844	1	0	0	0.664364	0.020979	OT
COG2845	1	0	0	0.129463	0.85015	S
COG2847	1	0	1	0.468356	0.214785	P
COG2851	1	0	1	0.406156	0.366633	C
COG2852	0	1	1	0.367653	0.427572	L
COG2853	0	0	1	0.684104	0.022977	M
COG2854	1	0	1	0.4484	0.306693	M
COG2855	1	0	1	0.427985	0.17982	S
COG2856	0	0	1	0.845646	0.00999001	O
COG2857	1	0	0	0.563395	0.0849151	C
COG2860	1	0	1	0.36171	0.392607	S
COG2861	1	0	1	0.60235	0.040959	G
COG2862	0	1	0	0.566807	0.0859141	S
COG2863	1	0	1	0.77121	0.011988	C
COG2864	1	0	1	0.411765	0.314685	C
COG2866	1	0	0	0.611745	0.0619381	M
COG2867	1	0	0	0.624373	0.031968	J
COG2870	1	0	0	0.563757	0.0789211	M
COG2872	1	1	0	0.414972	0.306693	J
COG2873	0	1	0	0.289891	0.549451	E
COG2875	1	0	1	0.686323	0.021978	H
COG2876	1	0	1	0.259327	0.674326	E
COG2877	1	0	0	0.773618	0.001998	M
COG2878	0	1	1	0.522363	0.124875	C
COG2879	0	0	1	0.0992099	0.938062	S
COG2884	1	1	0	0.621617	0.041958	D
COG2885	1	1	0	0.396176	0.353646	M
COG2887	1	1	0	0.152493	0.851149	L
COG2890	1	0	1	0.704042	0.014985	J
COG2891	1	0	0	0.528461	0.0719281	M
COG2893	1	0	1	0.0666748	0.969031	G
COG2894	1	0	1	0.545918	0.0929071	D
COG2895	1	0	0	0.597099	0.0659341	P
COG2896	0	1	1	0.442758	0.195804	H
COG2897	1	0	0	0.301555	0.494505	P
COG2898	0	0	1	0.0917375	0.944056	I
COG2901	1	1	0	0.367607	0.348651	K
COG2906	1	1	0	0.35847	0.405594	P
COG2907	1	1	0	0.491243	0.207792	R
COG2908	1	1	0	0.578121	0.0599401	M
COG2909	0	0	1	0.992008	0.00599401	K
COG2911	1	0	1	0.571695	0.0939061	U
COG2912	1	0	0	0.5795	0.0509491	T
COG2913	0	1	0	0.333012	0.475524	M
COG2917	1	0	1	0.748633	0.00999001	D
COG2919	1	0	0	0.539265	0.121878	D
COG2921	1	0	1	0.480305	0.146853	T
COG2924	1	0	0	0.594467	0.0589411	PO
COG2925	0	0	1	0.0790763	0.868132	L
COG2927	1	0	0	0.358977	0.360639	L
COG2928	1	0	1	0.468975	0.15984	S
COG2930	0	1	1	0.303015	0.532468	I
COG2931	1	0	0	0.779268	0.000999001	Q
COG2932	1	0	0	0.329281	0.480519	X
COG2935	0	1	1	0.48547	0.147852	O
COG2936	0	0	1	0.488136	0.181818	R
COG2938	0	0	1	0.402856	0.292707	O
COG2939	1	0	0	0.955748	0.001998	E
COG2940	1	0	0	0.450977	0.185814	R
COG2941	0	0	1	0.579825	0.043956	H
COG2942	1	0	0	0.518167	0.146853	G
COG2944	1	0	1	0.674596	0.017982	K
COG2945	0	0	1	0.581537	0.0529471	R
COG2947	1	0	1	0.46978	0.190809	R
COG2948	1	0	1	0.546156	0.0969031	U
COG2949	1	0	1	0.463238	0.236763	M
COG2951	1	1	0	0.525643	0.104895	M
COG2954	0	0	1	0.447662	0.215784	R
COG2957	1	0	1	0.458171	0.303696	E
COG2959	0	1	1	0.432954	0.297702	R
COG2960	1	0	1	0.618481	0.048951	H
COG2961	1	0	0	0.666938	0.02997	J
COG2963	0	1	1	0.450045	0.180819	X
COG2967	0	0	1	0.317596	0.468531	P
COG2968	0	0	1	0.473458	0.171828	S
COG2969	1	0	1	0.020806	0.98002	O
COG2971	1	0	0	0.271636	0.547453	G
COG2972	0	0	1	0.444374	0.177822	T
COG2975	1	0	0	0.619708	0.0709291	O
COG2976	0	0	1	0.576694	0.0929071	T
COG2980	0	0	1	0.477635	0.18981	M
COG2981	1	0	1	0.402443	0.308691	EP
COG2982	1	0	1	0.680495	0.016983	M
COG2983	1	1	0	0.475681	0.140859	R
COG2984	0	0	1	0.608516	0.0519481	R
COG2985	0	1	1	0.0490729	0.98002	R
COG2986	0	0	1	0.349324	0.396603	E
COG2987	0	1	1	0.604784	0.038961	E
COG2989	0	1	1	0.524457	0.114885	M
COG2993	0	1	1	0.493301	0.147852	C
COG2998	1	0	1	0.363931	0.391608	P
COG3000	1	0	1	0.592436	0.0579421	I
COG3001	0	0	1	0.530384	0.114885	G
COG3002	0	0	1	0.723454	0.003996	C
COG3004	0	0	1	0.847714	0.003996	CP
COG3005	0	0	1	0.432041	0.261738	C
COG3016	0	0	1	0.534862	0.154845	R
COG3019	0	0	1	0.635441	0.045954	S
COG3023	1	0	1	0.766576	0.00699301	M
COG3024	1	0	1	0.409799	0.161838	L
COG3025	1	0	0	0.484789	0.133866	P
COG3026	1	0	1	0.226581	0.736264	T
COG3027	0	0	1	0.577847	0.0599401	D
COG3033	0	0	1	0.737966	0.00999001	E
COG3034	0	0	1	0.437177	0.250749	M
COG3038	1	0	1	0.725432	0.035964	C
COG3039	1	0	1	0.720095	0.00799201	X
COG3041	0	1	1	0.81824	0.00499501	JV
COG3043	0	0	1	0.162901	0.921079	CP
COG3045	0	0	1	0.2805	0.616384	T
COG3065	0	0	1	0.44049	0.2997	M
COG3069	0	0	1	0.817304	0.00999001	C
COG3071	0	0	1	0.461117	0.264735	S
COG3077	0	0	1	0.155657	0.899101	V
COG3087	0	1	1	0.426274	0.430569	D
COG3088	1	0	1	0.325866	0.456543	CO
COG3090	1	1	0	0.723436	0.00999001	G
COG3093	0	1	0	0.66392	0.028971	V
COG3106	1	0	1	0.400972	0.322677	T
COG3108	1	0	1	0.620388	0.044955	S
COG3117	1	0	1	0.259268	0.564436	M
COG3118	1	1	0	0.252062	0.635365	O
COG3119	0	0	1	0.276281	0.61039	P
COG3123	1	1	0	0.63409	0.032967	F
COG3128	1	1	0	0.746781	0.010989	R
COG3131	1	0	1	0.44878	0.211788	M
COG3132	0	0	1	0.434715	0.1998	S
COG3133	0	1	0	0.124389	0.926074	M
COG3135	1	0	0	0.586131	0.037962	Q
COG3138	1	0	0	0.548998	0.0749251	E
COG3144	0	0	1	0.569626	0.118881	N
COG3145	1	0	0	0.586903	0.0509491	L
COG3146	1	0	1	0.684154	0.01998	R
COG3148	1	0	1	0.588499	0.0699301	J
COG3153	1	0	1	0.569678	0.0849151	R
COG3156	1	0	1	0.613418	0.0619381	U
COG3157	1	0	0	0.797401	0.00899101	U
COG3158	1	0	0	0.470514	0.188811	P
COG3159	1	0	0	0.329722	0.425574	S
COG3164	0	0	1	0.64478	0.030969	S
COG3166	1	0	1	0.478491	0.144855	NW
COG3169	0	1	1	0.252328	0.63037	S
COG3170	0	0	1	0.469704	0.105894	NW
COG3173	1	0	0	0.801547	0.003996	R
COG3174	0	0	1	0.527047	0.0889111	P
COG3175	1	0	1	0.802608	0.00899101	CO
COG3176	1	0	0	0.785996	0.002997	R
COG3177	1	0	1	0.283334	0.571429	K
COG3178	1	0	0	0.685288	0.016983	R
COG3181	0	1	1	0.771013	0.003996	C
COG3182	1	0	1	0.435159	0.250749	S
COG3184	1	0	0	0.504383	0.145854	S
COG3185	1	0	1	0.28058	0.582418	ER
COG3186	1	1	0	0.272029	0.527473	E
COG3189	0	0	1	0.356695	0.447552	S
COG3191	1	0	1	0.688727	0.023976	E
COG3193	0	1	0	0.662105	0.015984	T
COG3194	1	0	0	0.790112	0.00899101	F
COG3195	1	0	0	0.625021	0.0519481	F
COG3199	0	0	1	0.54613	0.0769231	F
COG3200	0	0	1	0.428753	0.241758	E
COG3201	1	0	0	0.271694	0.568432	H
COG3206	1	0	1	0.786785	0.002997	M
COG3211	0	0	1	0.7381	0.016983	R
COG3213	1	0	0	0.729105	0.010989	T
COG3214	1	0	1	0.522962	0.0879121	L
COG3215	1	0	0	0.228796	0.632368	NW
COG3216	0	1	1	0.385525	0.387612	S
COG3217	1	0	1	0.556909	0.11988	FV
COG3220	1	0	0	0.321494	0.463536	S
COG3221	0	1	1	0.720169	0.00899101	P
COG3224	0	0	1	0.764179	0.014985	R
COG3225	1	0	1	0.518894	0.121878	N
COG3228	1	0	1	0.527092	0.148851	T
COG3237	0	1	1	0.435339	0.223776	S
COG3239	0	0	1	0.286118	0.554446	I
COG3241	1	0	0	0.826601	0.002997	C
COG3243	1	0	0	0.377259	0.36963	I
COG3246	1	0	1	0.405844	0.297702	S
COG3247	1	0	1	0.381113	0.501499	R
COG3250	0	0	1	0.65424	0.020979	G
COG3251	1	0	0	0.351261	0.417582	Q
COG3252	0	1	1	0.402698	0.460539	H
COG3253	1	0	1	0.513692	0.114885	HP
COG3256	0	1	1	0.394311	0.343656	P
COG3257	0	1	1	0.341725	0.434565	F
COG3258	1	0	0	0.637266	0.036963	P
COG3260	1	0	0	0.735068	0.00999001	C
COG3261	1	0	0	0.520727	0.11988	C
COG3263	1	0	0	0.257383	0.641359	CP
COG3264	0	0	1	0.665062	0.016983	M
COG3265	1	0	1	0.635074	0.032967	G
COG3267	0	0	1	0.806198	0.00899101	UW
COG3268	1	0	1	0.374146	0.366633	S
COG3275	0	0	1	0.518406	0.0659341	T
COG3276	0	0	1	0.775928	0.00699301	J
COG3278	0	1	1	0.88571	0.000999001	C
COG3279	0	1	1	0.493027	0.14985	KT
COG3280	1	0	1	0.653557	0.027972	G
COG3281	1	0	0	0.598775	0.0659341	G
COG3284	1	0	0	0.635257	0.025974	K
COG3285	1	0	0	0.65186	0.033966	L
COG3288	1	0	1	0.165591	0.833167	C
COG3291	1	0	0	0.40624	0.235764	S
COG3293	1	1	0	0.281592	0.573427	X
COG3295	1	0	1	0.597719	0.0989011	S
COG3298	1	0	0	0.653736	0.02997	L
COG3305	1	0	1	0.390235	0.391608	S
COG3307	1	0	1	0.151317	0.846154	M
COG3311	1	0	1	0.391412	0.438561	KX
COG3313	1	0	0	0.706287	0.026973	R
COG3315	1	1	0	0.285096	0.587413	Q
COG3316	0	1	0	0.235414	0.68032	X
COG3317	0	0	1	0.49445	0.150849	M
COG3319	1	0	1	0.243111	0.66034	Q
COG3321	1	0	0	0.408067	0.316683	Q
COG3323	0	0	1	0.530256	0.0539461	S
COG3324	1	0	1	0.523068	0.103896	R
COG3325	0	0	1	0.776797	0.013986	G
COG3328	1	0	1	0.400772	0.336663	X
COG3333	0	1	1	0.859175	0.001998	R
COG3334	1	0	0	0.545055	0.136863	N
COG3335	1	0	1	0.68626	0.014985	X
COG3336	0	0	1	0.81188	0.013986	CO
COG3338	0	0	1	0.366083	0.363636	P
COG3339	1	1	0	0.251015	0.602398	S
COG3340	0	0	1	0.429884	0.251748	E
COG3342	0	0	1	0.838511	0.010989	R
COG3344	1	0	1	0.732201	0.002997	X
COG3345	1	0	1	0.399568	0.344655	G
COG3346	1	0	1	0.538693	0.101898	O
COG3347	0	0	1	0.225103	0.714286	G
COG3359	0	0	1	0.782764	0.001998	R
COG3360	0	1	0	0.416798	0.271728	R
COG3376	1	0	0	0.326505	0.435564	P
COG3381	1	0	1	0.62885	0.0539461	O
COG3382	0	0	1	0.57105	0.0719281	R
COG3383	0	1	1	0.672849	0.012987	R
COG3384	1	0	1	0.78347	0.000999001	Q
COG3385	1	0	0	0.80399	0.013986	X
COG3386	1	0	1	0.366058	0.406593	G
COG3387	0	0	1	0.245838	0.655345	G
COG3391	0	0	1	0.269	0.624376	R
COG3392	1	0	1	0.48191	0.0949051	L
COG3394	1	0	1	0.64488	0.0659341	G
COG3395	0	1	0	0.520667	0.105894	G
COG3396	1	0	1	0.631882	0.037962	Q
COG3408	1	0	0	0.442513	0.222777	G
COG3409	1	0	0	0.103431	0.929071	M
COG3411	1	0	1	0.506299	0.123876	C
COG3412	1	0	1	0.414048	0.32967	T
COG3414	1	0	0	0.843478	0.00999001	G
COG3415	1	0	1	0.33387	0.391608	V
COG3416	1	0	1	0.542262	0.0669331	S
COG3420	0	1	0	0.460213	0.223776	P
COG3422	1	0	1	0.205894	0.645355	S
COG3427	0	1	0	0.454004	0.211788	C
COG3429	0	0	1	0.675876	0.036963	G
COG3434	0	0	1	0.601449	0.0609391	T
COG3435	0	1	0	0.492659	0.176823	Q
COG3436	1	0	1	0.549353	0.101898	X
COG3437	1	1	0	0.46058	0.187812	T
COG3439	1	0	0	0.345579	0.44955	S
COG3442	0	0	1	0.514061	0.122877	R
COG3448	0	0	1	0.486502	0.182817	T
COG3449	0	1	0	0.582895	0.0589411	L
COG3450	1	1	0	0.199345	0.848152	R
COG3451	1	0	0	0.768647	0.00499501	U
COG3453	1	0	0	0.465964	0.17982	R
COG3454	0	0	1	0.195901	0.744256	P
COG3455	0	0	1	0.125664	0.88012	U
COG3456	0	1	1	0.137681	0.915085	TU
COG3459	1	1	0	0.426366	0.241758	G
COG3460	0	1	0	0.396339	0.352647	Q
COG3461	0	1	1	0.251727	0.667333	S
COG3464	1	0	0	0.655685	0.027972	X
COG3467	0	0	1	0.334804	0.473526	V
COG3468	1	0	1	0.609595	0.0609391	MU
COG3472	0	0	1	0.594279	0.0579421	S
COG3474	1	0	1	0.460063	0.207792	C
COG3476	1	0	1	0.479592	0.155844	T
COG3480	0	0	1	0.786761	0.010989	T
COG3481	0	1	1	0.383185	0.538462	J
COG3483	1	0	0	0.699561	0.022977	E
COG3484	0	0	1	0.0622007	0.973027	O
[truncated: 585 more rows]

## Sheet: Table S8
Supplementary Table 8. Cumulative relative abundance of ecological clusters under different fertilization schemes
Cluster	Nodes#	Indicators#	BF1	BF2	BF3	BF4	BF5	CF1	CF2	CF3	CF4	CF5	OF1	OF2	OF3	OF4	OF5
Module1	85	76	163.006	130.198	136.255	117.897	136.872	188.801	147.67	216.791	130.915	154.394	113.462	103.868	126.484	96.6738	130.927
Module2	69	49	37.5853	45.2853	43.4438	56.694	42.8209	28.6619	27.6896	28.2476	57.6478	73.9462	69.1606	164.143	45.7194	139.729	151.957
Module3	98	94	58.0643	57.8673	63.1313	76.0792	53.1961	51.828	43.5969	53.7023	31.5604	47.0662	81.7599	67.1674	78.5141	112.73	105.777
Module4	46	46	93.0437	63.7825	68.6408	61.5139	62.5595	109.707	240.263	75.72	314.302	107.072	28.681	64.646	44.0828	41.2428	36.7122
Module5	39	6	6.98964	8.77967	10.8238	13.0944	14.2434	6.86912	20.452	18.3641	12.7331	23.564	16.0365	9.07164	12.3563	17.1726	13.4358
Module6	34	5	18.3822	14.9155	19.5196	22.7213	21.8212	32.9722	16.1363	14.8187	13.496	19.4095	24.5645	28.4705	26.3167	25.3575	22.4257
Module7	9	5	17.1019	50.0204	22.4745	29.2842	25.2894	18.3132	25.0309	20.733	13.5364	26.1055	29.7042	35.1308	21.8207	59.9887	60.1667
Module8	12	10	9.51466	12.3191	6.26265	8.39684	10.4602	9.59223	4.10895	5.90624	5.88746	5.96267	4.91361	3.91871	4.59336	6.85181	7.28741
Module9	12	1	10.6968	14.9233	12.3075	14.6928	11.2001	24.1286	15.3203	25.1511	12.654	12.3126	14.6504	19.5059	15.4414	8.79736	7.99653
Module10	18	17	72.6055	55.5994	81.4179	62.0437	51.8512	23.3665	14.8523	15.7476	11.4132	16.6007	14.6968	18.6101	13.183	16.7643	15.3214
Module11	9	9	4.36299	2.16367	3.26915	3.30485	2.49721	1.16737	7.1468	8.75315	4.07986	6.03235	13.7284	58.212	10.4107	28.5348	23.5546
Module12	6	5	9.99152	10.9459	9.72237	12.5595	10.799	16.2677	11.0883	9.01369	8.89957	10.4998	13.9818	13.3776	13.9813	15.9505	15.3669
Module13	5	2	1.85099	1.61715	2.40932	3.0276	2.03607	2.63755	3.31319	2.88698	2.34724	3.36856	2.36996	2.39097	3.72764	2.54964	3.01147
Module14	13	3	28.1731	53.9995	30.7733	37.4662	36.4067	39.113	49.5989	31.7198	28.1751	41.9123	44.6377	41.3263	44.8407	60.7692	61.3532
Module15	13	11	12.7129	18.961	15.6969	16.7013	11.6805	12.1217	7.2406	7.07567	13.4177	7.67151	9.53336	8.87392	7.54484	10.3319	8.45376
Module16	4	4	1.07272	0.711166	3.62987	1.69212	1.78227	1.28557	0.617251	0.793645	0.482794	0.7836	0.850662	1.04159	0.754095	0.922092	0.829494
Module17	3	3	1.10486	1.64904	0.890452	1.5151	1.48088	1.60527	1.5865	1.70954	1.04551	0.943518	0.666253	0.676729	0.612621	0.945699	1.09655
Module18	3	3	2.13155	1.80076	3.10354	2.05138	2.26607	1.14711	1.15079	0.55014	0.468788	1.26792	1.55261	1.16185	2.16754	1.42619	1.25132
Module19	3	1	2.29485	2.3059	1.54042	1.98629	2.39864	3.6068	2.81293	2.85091	1.81419	2.54499	1.44077	1.52672	1.82748	1.7567	2.50062
Module20	3	1	1.58433	1.53784	1.71738	1.87956	1.52733	2.36851	1.27081	1.56625	1.05704	1.67572	2.29619	2.0149	2.08447	1.91501	2.03327
Module21	3	1	2.02384	2.60416	2.17905	3.29704	2.29893	4.57829	3.31218	5.42625	2.67597	2.89224	2.47822	2.96681	2.80482	3.75086	3.03777
Module22	3	3	0.94417	0.910292	1.30221	1.33548	1.13983	1.63341	1.79527	1.90896	1.2144	2.01154	1.20877	1.39524	1.80412	1.53312	1.52141
Module23	2	2	0.588043	0.549106	0.669257	0.777076	0.609574	0.697944	0.342917	0.402835	0.307308	0.444344	0.729309	0.574812	0.690497	0.651297	0.706082
Module24	2	0	0.756552	0.72151	0.627286	0.818728	0.758002	1.24167	0.544633	0.689429	0.543762	0.644242	0.90539	1.02325	0.702178	0.826272	0.892212
Module25	2	1	5.23159	12.0752	7.18146	20.4864	5.43518	5.23121	3.527	5.81806	2.78307	3.32516	11.7368	5.78175	4.62451	2.19136	1.97662
Module26	2	2	1.18217	3.11189	1.30108	1.52291	1.68822	1.73698	1.78216	1.37285	1.13448	1.71798	2.08799	14.5099	2.02866	6.85042	5.21368
Module27	2	1	0.970228	1.51802	1.81834	3.99341	1.29846	0.799259	0.733238	0.899865	0.64098	1.01777	1.50264	0.849988	0.959167	2.15247	4.51771
Module28	2	0	0.713122	0.782713	0.975527	0.81222	1.07185	1.20001	0.622294	0.859782	0.624502	0.649954	1.18141	0.607426	1.18371	1.26788	1.29583
Module29	2	0	0.828646	1.45078	1.04926	1.17668	1.87518	2.20866	1.00757	1.05318	2.52355	1.92587	0.40808	0.375055	0.713859	0.592972	1.58717
Module30	2	1	0.274478	0.484455	0.449196	0.800505	0.359173	0.654041	0.862336	0.782622	1.80348	1.02005	0.463997	0.581946	1.002	1.12345	0.919525
Module31	2	2	6.36424	3.76616	48.858	13.6346	20.2587	1.34748	0.754418	1.14437	0.626974	0.949229	1.06481	1.44213	1.09805	0.931812	0.945826
Module32	2	0	0.70791	1.09132	0.805377	1.81187	1.10244	2.45744	1.10137	1.36784	2.62324	1.37758	1.6347	1.61029	1.30442	1.52617	1.27965
Module33	2	0	1.36544	0.925809	1.11278	1.23135	1.16023	1.961	0.487144	0.682415	0.566006	0.63282	1.18855	1.29231	0.947486	1.30537	1.0045

## Sheet: Table S9
Supplementary Table 9. Cumulative relative abundance of functional clusters under different fertilization schemes
Cluster	Nodes#	Indicators#	BF1	BF2	BF3	BF4	BF5	CF1	CF2	CF3	CF4	CF5	OF1	OF2	OF3	OF4	OF5
Module1	48	37	0.308439	0.316773	0.288695	0.289537	0.278686	0.341224	0.273852	0.320826	0.349466	0.304617	0.227334	0.263837	0.216749	0.23221	0.233819
Module2	76	46	0.368219	0.442873	0.38842	0.319276	0.348398	0.417936	0.458765	0.414664	0.498934	0.442022	0.304822	0.309663	0.295275	0.308332	0.305718
Module3	33	29	0.142099	0.141637	0.149852	0.139613	0.141613	0.17399	0.195199	0.185961	0.203917	0.181858	0.140629	0.155589	0.145378	0.141396	0.137234
Module4	74	47	0.433638	0.457699	0.424836	0.327412	0.457039	0.391889	0.355898	0.361048	0.491469	0.39355	0.289715	0.28568	0.257086	0.278128	0.299285
Module5	27	12	0.124742	0.0832077	0.0990132	0.0876859	0.13586	0.123868	0.120641	0.119457	0.135481	0.125218	0.0836455	0.0826371	0.0832935	0.0838212	0.0829157
Module6	35	31	0.172751	0.175546	0.165141	0.168361	0.163445	0.126088	0.122506	0.115561	0.125774	0.115091	0.109313	0.107075	0.106037	0.108271	0.134663
Module7	40	27	0.270735	0.265942	0.258137	0.223317	0.236541	0.28619	0.229489	0.267176	0.270693	0.246628	0.208165	0.204534	0.210148	0.211176	0.211103
Module8	25	22	0.213126	0.21608	0.205802	0.207527	0.205235	0.229826	0.227362	0.225471	0.230406	0.224034	0.209606	0.20318	0.196755	0.194197	0.204518
Module9	15	15	0.0687426	0.068315	0.0757004	0.0440303	0.064357	0.0444014	0.0440303	0.0463832	0.0440303	0.0440303	0.0440303	0.0440303	0.0440303	0.0440303	0.0440303
Module10	12	5	0.0477971	0.0610997	0.0513314	0.0470262	0.0429003	0.0631914	0.0707044	0.0575448	0.0809987	0.0616776	0.038302	0.0418102	0.0434936	0.0636011	0.037197
Module11	11	7	0.0532356	0.0673797	0.069158	0.0702071	0.0533103	0.0770345	0.0601346	0.0680785	0.0737614	0.0618896	0.0482653	0.0491933	0.0408951	0.0401848	0.0437488
Module12	9	0	0.0276392	0.0458886	0.0422345	0.0264182	0.0264182	0.0396903	0.0379519	0.0398774	0.0475948	0.0372318	0.0264182	0.0264182	0.0264182	0.0264182	0.054571
Module13	7	7	0.0641013	0.0612454	0.0640638	0.0621315	0.0613142	0.0566849	0.053795	0.0526933	0.0547791	0.0554027	0.0600181	0.0631318	0.0638183	0.0645621	0.0617188
Module14	10	8	0.046132	0.0445215	0.0408585	0.0504223	0.0293535	0.0335749	0.0293535	0.0316471	0.0293535	0.0293535	0.0293535	0.0293535	0.0293535	0.0293535	0.0293535
Module15	6	2	0.0261405	0.0273555	0.0249275	0.0176121	0.0283144	0.0208525	0.0176121	0.0176121	0.0245709	0.0176121	0.0176121	0.0176121	0.0176121	0.0227671	0.0186482
Module16	18	18	0.15238	0.154195	0.145657	0.145223	0.15407	0.158517	0.158299	0.155177	0.156882	0.153937	0.151089	0.142324	0.153741	0.148521	0.148557
Module17	5	3	0.0349259	0.0374556	0.0341626	0.0314121	0.0350903	0.0365679	0.0403097	0.0276688	0.0437902	0.0392518	0.0223713	0.0341491	0.0203386	0.02481	0.0321248
Module18	33	4	0.0983537	0.168041	0.138762	0.0977118	0.150605	0.133703	0.126924	0.126049	0.170445	0.116742	0.0968666	0.0991413	0.0968666	0.0968666	0.0968666
Module19	5	4	0.0389662	0.0446482	0.0428567	0.0411802	0.0448834	0.0429425	0.0485077	0.048265	0.0499074	0.0480268	0.0402291	0.0453391	0.0416609	0.0389711	0.0417024
Module20	5	4	0.0323286	0.0334392	0.0243976	0.0316044	0.0317876	0.0211514	0.022898	0.0194124	0.0201953	0.0199177	0.0270386	0.0170276	0.0146768	0.0176874	0.0165513
Module21	5	1	0.0146768	0.0165683	0.0205304	0.0146768	0.0232593	0.0213027	0.0224212	0.0229327	0.0146768	0.0215094	0.0146768	0.0146768	0.0146768	0.0146768	0.0146768
Module22	12	3	0.0503802	0.0562525	0.0453829	0.0352242	0.0352242	0.0583127	0.0424535	0.0610159	0.0352242	0.0508825	0.0352242	0.0352242	0.0352242	0.0352242	0.0352242
Module23	17	17	0.0868777	0.0816027	0.0862678	0.0827736	0.0849417	0.0569583	0.0512547	0.0513977	0.0508978	0.0524822	0.049901	0.049901	0.049901	0.0730217	0.0620783
Module24	4	2	0.0169183	0.0201301	0.0162001	0.0184442	0.0117414	0.0117414	0.0117414	0.0140649	0.0117414	0.0117414	0.0117414	0.0117414	0.0117414	0.0117414	0.0183345
Module25	5	1	0.0216284	0.018073	0.0172948	0.0218496	0.0203999	0.015613	0.0146768	0.0174589	0.0216187	0.0159745	0.0165223	0.0158068	0.0166685	0.0171903	0.0158316
Module26	4	4	0.0202812	0.023843	0.0222652	0.0186852	0.0208963	0.0198146	0.0117414	0.0275651	0.0176466	0.0229164	0.0117414	0.0117414	0.0117414	0.0117414	0.0149724
Module27	5	5	0.0232761	0.0146768	0.0230988	0.026804	0.0213105	0.0146768	0.0186183	0.0146768	0.0160357	0.016177	0.0146768	0.0146768	0.0146768	0.0146768	0.0146768
Module28	4	2	0.0260197	0.0236945	0.0253947	0.0254378	0.0259883	0.0256426	0.025772	0.0237218	0.0238662	0.0241575	0.0240278	0.0267582	0.0236214	0.0232454	0.0243157
Module29	6	2	0.0250245	0.0286722	0.0224617	0.0276162	0.030186	0.0278183	0.0223017	0.0252056	0.0281526	0.0229749	0.0269054	0.0297797	0.0265152	0.0308042	0.0286665
Module30	5	5	0.0322904	0.0370327	0.0348943	0.0358866	0.0362786	0.0365976	0.0278637	0.0361622	0.0318453	0.0323845	0.0260747	0.0268602	0.0263683	0.0289996	0.027358
Module31	6	3	0.0287164	0.0260693	0.025518	0.0184522	0.0286241	0.0230245	0.0185465	0.0185694	0.0176121	0.0189252	0.0252793	0.0176121	0.0176121	0.0176121	0.0176121
Module32	6	3	0.0524366	0.0531779	0.0435527	0.0397168	0.0532403	0.0527742	0.0567095	0.0509676	0.0573126	0.0531701	0.0474785	0.0447905	0.0421666	0.0398466	0.0503872
Module33	4	4	0.0321113	0.0312626	0.0308759	0.031494	0.0308067	0.0318645	0.0328197	0.0312095	0.0336574	0.0334478	0.0314732	0.0296618	0.0308163	0.0300508	0.0287236
Module34	4	1	0.0210949	0.0232669	0.0231454	0.013574	0.0207419	0.0248217	0.0143775	0.0246172	0.0265146	0.0177439	0.0192254	0.0132874	0.0159695	0.0139052	0.0128803
Module35	4	0	0.0127936	0.0231993	0.0150764	0.0117414	0.0196988	0.0142982	0.0131441	0.0147913	0.0117414	0.0193305	0.0117414	0.0117414	0.0117414	0.0117414	0.0196438
Module36	4	0	0.0198884	0.0210348	0.0156507	0.0117414	0.0117414	0.0149191	0.0151465	0.0133022	0.0123833	0.0124923	0.0173926	0.0117414	0.0117414	0.0117414	0.0117414
Module37	4	4	0.027324	0.0253269	0.0244348	0.0249573	0.0252913	0.0179726	0.0188112	0.0190895	0.0220964	0.0242321	0.0199929	0.0177773	0.0172798	0.0218598	0.0222919
Module38	3	0	0.0141702	0.0149734	0.0134023	0.0152611	0.00880605	0.00880605	0.0100625	0.0113353	0.00880605	0.00880605	0.00880605	0.00880605	0.00880605	0.0160519	0.0162856
Module39	3	0	0.014657	0.0145924	0.00966591	0.00880605	0.00880605	0.00953359	0.00880605	0.00880605	0.0148632	0.00880605	0.00880605	0.00880605	0.00880605	0.0160571	0.00880605
Module40	3	0	0.0154275	0.0168721	0.00880605	0.00880605	0.00880605	0.0101061	0.00880605	0.0147207	0.015486	0.00880605	0.00880605	0.0178373	0.00880605	0.00880605	0.00880605
Module41	4	3	0.0123226	0.0196611	0.0161535	0.0178778	0.0192126	0.0123797	0.0124513	0.0129315	0.0183763	0.0129928	0.0117414	0.0124561	0.0117414	0.0117414	0.0117414
Module42	3	0	0.01626	0.00880605	0.0121796	0.017083	0.00880605	0.016981	0.00880605	0.00880605	0.00880605	0.012019	0.00880605	0.00880605	0.00880605	0.00880605	0.00880605
Module43	3	0	0.0155707	0.0154063	0.0183868	0.0112074	0.0118962	0.0197671	0.00880605	0.0173641	0.0217867	0.0191495	0.00880605	0.00880605	0.00880605	0.00880605	0.0154076
Module44	3	2	0.0177858	0.0174301	0.0203465	0.0199937	0.0193127	0.0233221	0.0218811	0.0156691	0.0233117	0.0165451	0.0102783	0.0198159	0.00880605	0.0132557	0.01075
Module45	3	1	0.011628	0.0142371	0.0101947	0.0130153	0.0134169	0.00961983	0.00880605	0.00970436	0.0152873	0.00880605	0.0130407	0.0156272	0.0125184	0.0143452	0.0143551
Module46	3	3	0.0110933	0.0115067	0.012646	0.0120888	0.010737	0.0127106	0.0241033	0.0160393	0.0256736	0.0205678	0.0115321	0.0122795	0.0133266	0.0163161	0.0175981
Module47	3	1	0.0233734	0.0242355	0.0229145	0.0169125	0.0197644	0.0257127	0.0200296	0.0243926	0.0210954	0.0235915	0.0167905	0.0242882	0.017237	0.0166398	0.019412
Module48	3	2	0.0187756	0.0183031	0.0170739	0.014623	0.0178992	0.0142552	0.02483	0.0233742	0.0237933	0.0260301	0.0122348	0.0187017	0.0211801	0.00880605	0.0121509
Module49	3	0	0.0151066	0.0167248	0.0159613	0.00880605	0.00880605	0.00880605	0.00880605	0.00880605	0.00880605	0.0132252	0.00880605	0.00880605	0.00880605	0.014951	0.00880605
Module50	3	3	0.0244142	0.0267943	0.0226218	0.0198205	0.024958	0.0284482	0.0255225	0.0253407	0.0269097	0.0265329	0.0181148	0.0178576	0.0251163	0.0206827	0.018029
Module51	3	3	0.0244297	0.0240089	0.0211851	0.023046	0.024647	0.0266622	0.0277358	0.0255916	0.0266898	0.0263737	0.0260007	0.0269257	0.0190564	0.0221706	0.0208871
Module52	3	2	0.0137582	0.0136104	0.014766	0.00880605	0.013214	0.00880605	0.00880605	0.00880605	0.00880605	0.00880605	0.00880605	0.00880605	0.00880605	0.00880605	0.0146953
Module53	3	1	0.0142311	0.0136638	0.0115516	0.00880605	0.0155702	0.00880605	0.00880605	0.00880605	0.00880605	0.00880605	0.00880605	0.00880605	0.00880605	0.0133439	0.00880605
Module54	3	1	0.0136206	0.0169754	0.0137388	0.0122214	0.0135469	0.018266	0.0224613	0.0137542	0.0239922	0.0171937	0.0135544	0.0185988	0.0133205	0.0125397	0.012408
Module55	3	0	0.0237162	0.0244048	0.0250831	0.0177134	0.0232345	0.020011	0.0198443	0.0204216	0.026721	0.0241905	0.0185097	0.0238356	0.0176139	0.017854	0.0218092
Module56	3	0	0.0171044	0.00880605	0.010818	0.00880605	0.0108278	0.0108845	0.0113755	0.0114086	0.0169943	0.0192102	0.00880605	0.0184322	0.00880605	0.00880605	0.00880605
Module57	3	1	0.0175119	0.0224258	0.017437	0.0175686	0.0237983	0.0191021	0.0238857	0.0205558	0.026572	0.0175139	0.0178305	0.0220114	0.0175089	0.0176473	0.017739
Module58	3	0	0.0144924	0.00880605	0.0118633	0.00880605	0.00880605	0.011105	0.00880605	0.0147937	0.0152703	0.00880605	0.00880605	0.0150458	0.00880605	0.00880605	0.00880605
Module59	3	3	0.028339	0.0290144	0.0295139	0.0291829	0.0290234	0.0306016	0.0306178	0.0308397	0.0300358	0.0302695	0.0303741	0.0296775	0.0300278	0.0280713	0.0278007
Module60	2	0	0.0093897	0.0058707	0.00761649	0.0058707	0.0058707	0.00777666	0.0058707	0.00732049	0.0058707	0.00736086	0.0058707	0.0058707	0.0058707	0.010714	0.0058707
Module61	2	0	0.0058707	0.0106631	0.0058707	0.0058707	0.0108062	0.0058707	0.00980872	0.0058707	0.0058707	0.0058707	0.0058707	0.0116035	0.0058707	0.0112483	0.0058707
Module62	2	0	0.0058707	0.00900362	0.010786	0.0058707	0.011631	0.0084498	0.0058707	0.00864962	0.0058707	0.00871093	0.0058707	0.0058707	0.0058707	0.0136339	0.0058707
Module63	2	0	0.0113722	0.0058707	0.00801727	0.0058707	0.0058707	0.0133138	0.0122274	0.0058707	0.0129065	0.0058707	0.0058707	0.0058707	0.0058707	0.0058707	0.0058707
Module64	2	1	0.00821577	0.0128157	0.00847203	0.0114521	0.00632834	0.0107634	0.0120637	0.00830413	0.0137431	0.0134287	0.0122666	0.0058707	0.00657421	0.0058707	0.00660763
Module65	2	0	0.0058707	0.0123997	0.00812727	0.0058707	0.0130353	0.00649599	0.0125792	0.0058707	0.00914573	0.00754553	0.0058707	0.0058707	0.0058707	0.0058707	0.0117004
Module66	2	0	0.0119183	0.0058707	0.0105839	0.00998883	0.0058707	0.0100336	0.0058707	0.00801907	0.013383	0.0102876	0.0058707	0.0058707	0.0058707	0.0058707	0.0058707
Module67	2	1	0.00999667	0.0058707	0.0058707	0.0058707	0.0058707	0.0109784	0.0118397	0.0058707	0.0058707	0.0109133	0.0058707	0.0058707	0.0058707	0.0058707	0.0058707
Module68	2	0	0.0058707	0.0120363	0.00886422	0.0058707	0.0130805	0.0058707	0.00821675	0.00918663	0.011281	0.0133958	0.0058707	0.0109642	0.0058707	0.0058707	0.0058707
Module69	2	2	0.0175504	0.0163337	0.0159158	0.0133731	0.0154504	0.0143983	0.0165996	0.0145909	0.017485	0.0158744	0.0142515	0.0114657	0.0099068	0.0121518	0.0158592
Module70	2	1	0.0108365	0.010247	0.010151	0.0130389	0.0104717	0.010322	0.013124	0.0135404	0.0130314	0.0132774	0.0126271	0.0103394	0.0110263	0.0109504	0.0137511
Module71	2	1	0.0058707	0.0111577	0.00804142	0.00869813	0.00940293	0.0058707	0.0058707	0.0058707	0.0058707	0.0058707	0.0058707	0.00856105	0.0058707	0.0058707	0.0058707
Module72	2	0	0.0058707	0.0058707	0.00738204	0.0058707	0.0058707	0.0058707	0.00815062	0.0108799	0.0058707	0.0058707	0.0058707	0.0058707	0.0058707	0.0107874	0.00981923
Module73	2	0	0.0133872	0.0129752	0.0127211	0.012825	0.0129446	0.0127311	0.0157454	0.0127033	0.0168456	0.0145623	0.012961	0.0128637	0.0158409	0.0128014	0.0160852
Module74	2	1	0.0058707	0.0058707	0.00835194	0.0058707	0.0102536	0.00774259	0.0114467	0.0104456	0.0128506	0.00950722	0.0058707	0.0058707	0.0058707	0.0058707	0.0107648
Module75	2	0	0.0123295	0.00883757	0.0117503	0.0112315	0.0111737	0.0126186	0.0111224	0.0111012	0.0109684	0.0104676	0.011472	0.00867278	0.0111812	0.0119051	0.00884212
Module76	2	2	0.0058707	0.00953091	0.0099074	0.0058707	0.00867414	0.0135308	0.0152897	0.0158934	0.0154068	0.0150414	0.0058707	0.0058707	0.0131717	0.0058707	0.0123077
Module77	2	0	0.00989218	0.0102616	0.0108195	0.00921858	0.00955933	0.00865475	0.00879076	0.0089847	0.00922004	0.00734758	0.00807663	0.00910871	0.00977208	0.0102566	0.00943898
Module78	2	1	0.0148386	0.0175191	0.0129773	0.0155334	0.0128642	0.0130019	0.0166012	0.0170813	0.0139248	0.016769	0.0128256	0.012736	0.0124947	0.0126964	0.0129456
Module79	2	0	0.0147733	0.0153007	0.0148275	0.0146767	0.0164964	0.0129157	0.0182483	0.0177658	0.016213	0.0179327	0.0166167	0.0162765	0.0165716	0.0183506	0.0178263
Module80	2	1	0.0157841	0.0157522	0.0157388	0.0128982	0.0154563	0.0139907	0.0128394	0.0140121	0.0166899	0.0129885	0.0132341	0.0129949	0.0136057	0.0158743	0.0160713
Module81	2	0	0.0058707	0.0058707	0.00764733	0.00810275	0.00835036	0.0058707	0.0058707	0.00712592	0.0058707	0.0058707	0.0058707	0.0058707	0.0058707	0.0111061	0.0058707
Module82	2	0	0.00670632	0.0100805	0.00698734	0.00822814	0.00801623	0.0058707	0.00842234	0.0058707	0.00800492	0.00788173	0.00953069	0.00891651	0.00957419	0.00822141	0.00957642
Module83	2	2	0.0123082	0.0147412	0.0137666	0.0132684	0.0142847	0.0120985	0.0121106	0.0121746	0.0122631	0.0137275	0.0126189	0.0125185	0.0125383	0.012743	0.0128336
Module84	2	1	0.0213971	0.0212967	0.0211797	0.0211031	0.0217832	0.0199401	0.0212608	0.0206459	0.0204799	0.020965	0.0216122	0.0214564	0.0207612	0.02237	0.0219752
Module85	2	1	0.00964688	0.0103908	0.00936573	0.0127179	0.0058707	0.0058707	0.0058707	0.0058707	0.0116298	0.0058707	0.0058707	0.0058707	0.0058707	0.0058707	0.00922576
Module86	2	1	0.0123643	0.0156476	0.00987947	0.0149829	0.0081562	0.0138855	0.014689	0.015836	0.0111871	0.0152549	0.0130013	0.0153833	0.0130027	0.0147429	0.015567
Module87	2	2	0.0153541	0.0172094	0.0146976	0.0161278	0.0159384	0.0169577	0.0128202	0.0163695	0.0167654	0.0134915	0.0111171	0.0141733	0.00976159	0.0125371	0.0148365
Module88	2	0	0.0058707	0.0114	0.00845801	0.0109861	0.0058707	0.0124874	0.00825678	0.014183	0.0115015	0.0122233	0.0135455	0.0139313	0.0058707	0.0058707	0.0058707
Module89	2	2	0.0058707	0.0058707	0.00699768	0.00948673	0.0058707	0.0112271	0.0058707	0.00993574	0.00968922	0.0102607	0.0058707	0.0058707	0.0058707	0.0058707	0.0058707
Module90	2	0	0.0179669	0.0175581	0.0174121	0.0175408	0.0149533	0.017218	0.0174382	0.0176892	0.0174478	0.0171682	0.0173413	0.0173266	0.0171148	0.0173542	0.0169447
Module91	2	0	0.0159783	0.0172572	0.0173662	0.0166955	0.017658	0.0171744	0.0166293	0.0156694	0.0175962	0.0156074	0.0157727	0.0163117	0.0144834	0.0173204	0.0161883
Module92	2	0	0.0153705	0.0162157	0.0168968	0.0136746	0.0138004	0.0183508	0.0134079	0.0169333	0.0178006	0.0134707	0.0133299	0.0133555	0.0140904	0.0158929	0.0134736
Module93	2	0	0.0103341	0.0058707	0.0058707	0.0058707	0.0058707	0.00766648	0.0058707	0.0058707	0.0105879	0.0058707	0.0119458	0.0058707	0.0058707	0.0058707	0.0126228
Module94	2	0	0.0184766	0.0202545	0.0180132	0.018649	0.0177308	0.0196902	0.0192585	0.0189393	0.0190772	0.0198698	0.0197133	0.0184571	0.0202847	0.0185996	0.0181723
Module95	2	0	0.010164	0.0141866	0.0131758	0.0058707	0.010529	0.00993166	0.0124516	0.0103001	0.0146734	0.0104131	0.0128823	0.0127282	0.0058707	0.0102338	0.0058707
Module96	2	1	0.0146861	0.0170242	0.0122378	0.0119035	0.016555	0.0144509	0.0168791	0.0141761	0.0177238	0.0148632	0.00919132	0.0127389	0.0133326	0.012234	0.0155797
Module97	2	0	0.0195306	0.0204518	0.0195708	0.0209363	0.020232	0.0192649	0.020734	0.020107	0.0204626	0.0210648	0.0202095	0.020578	0.0202359	0.0204329	0.0201778
Module98	2	0	0.0131297	0.0105576	0.0110892	0.00809133	0.0114386	0.0159506	0.00797849	0.0137264	0.0156831	0.0125972	0.0133344	0.0109393	0.0058707	0.00798397	0.00848354
Module99	2	0	0.0175946	0.0173352	0.0182709	0.018013	0.0161167	0.0164905	0.0152872	0.0169158	0.0171327	0.0135682	0.0173927	0.0185728	0.0118055	0.017355	0.0169706
Module100	2	0	0.014101	0.0173843	0.0140153	0.0154659	0.0152466	0.014088	0.0140185	0.0140819	0.0170577	0.0173242	0.0140378	0.0141208	0.0163085	0.0140902	0.0141411
Module101	2	0	0.0150689	0.0141128	0.0131629	0.0137471	0.0144031	0.0106261	0.0156747	0.00867185	0.0165337	0.0130387	0.0109055	0.0136593	0.00916342	0.0122681	0.010865
Module102	2	0	0.0107417	0.0127388	0.0113611	0.0110712	0.0117535	0.0155188	0.0138982	0.0120039	0.0134297	0.0085295	0.0140368	0.0058707	0.00788314	0.0058707	0.00709305
Module103	2	1	0.0184555	0.0184365	0.0183251	0.0185387	0.0181016	0.0190389	0.0185816	0.019301	0.0188754	0.0183005	0.0184831	0.0182726	0.0184109	0.0186071	0.0152043
Module104	2	2	0.0137808	0.0115964	0.0125192	0.0115769	0.0124826	0.0133472	0.0147612	0.0114076	0.0159456	0.00797363	0.00757475	0.0125173	0.0058707	0.0068348	0.00771149
Module105	2	2	0.014649	0.0141319	0.0140067	0.014021	0.0139668	0.0155306	0.0142818	0.0141874	0.0141322	0.0140937	0.0129529	0.0125847	0.0125527	0.014454	0.0142355
Module106	2	2	0.0185452	0.0172364	0.0170742	0.0178473	0.0175926	0.0193232	0.0191874	0.0194891	0.0188294	0.0192614	0.0170692	0.0169081	0.0176818	0.0181925	0.0183236
Module107	2	0	0.00965424	0.0150137	0.0127648	0.00963252	0.0101236	0.0116062	0.0152122	0.0121897	0.0158701	0.0134385	0.00846586	0.015037	0.0116035	0.00975344	0.0130881
Module108	2	0	0.0170837	0.0172581	0.0165182	0.0170378	0.0170563	0.0174815	0.0165833	0.0169795	0.0173409	0.0171694	0.0171806	0.0171566	0.0177508	0.0173072	0.0165253
Module109	2	1	0.0170337	0.0179575	0.0180863	0.0180758	0.0181185	0.0182797	0.0182231	0.0187099	0.0188154	0.0182597	0.0172646	0.0186578	0.0186122	0.0171869	0.0165447
Module110	2	0	0.0167503	0.0184614	0.0191757	0.0174555	0.0161073	0.0166164	0.0174702	0.0186345	0.0185905	0.0180842	0.0187402	0.0172718	0.0186525	0.0198071	0.0193613
Module111	2	0	0.0134519	0.0148611	0.0105654	0.0130981	0.0125886	0.0150529	0.0107019	0.0138486	0.0152331	0.0147957	0.0105107	0.0137521	0.0104256	0.00977554	0.0105632
Module112	2	2	0.010673	0.0128355	0.0131599	0.0127444	0.0088757	0.010827	0.00732452	0.0127857	0.0114033	0.00916347	0.00744391	0.0058707	0.0058707	0.0103037	0.0058707
Module113	2	0	0.0170526	0.0160062	0.0153087	0.0136825	0.0147307	0.0146995	0.0174279	0.0168445	0.0164653	0.0135993	0.0164978	0.0165222	0.0165183	0.014965	0.0136019
Module114	2	0	0.0153463	0.0162493	0.0143131	0.0143773	0.0143312	0.0130067	0.0169465	0.0151126	0.0175884	0.0140287	0.00919191	0.0154382	0.0120535	0.0146823	0.0140824
Module115	2	0	0.022996	0.0225928	0.0234436	0.0236532	0.0228532	0.0232372	0.0238115	0.0236826	0.0225589	0.0235677	0.0234543	0.0232452	0.0239537	0.0231824	0.0226812
Module116	2	2	0.0187464	0.0190456	0.0195433	0.0204361	0.0197697	0.019341	0.0173573	0.0175868	0.0181729	0.0192516	0.0187851	0.019683	0.0205092	0.0209573	0.020575
Module117	2	0	0.0121442	0.0103408	0.0105627	0.0114316	0.00822891	0.0155644	0.0058707	0.0128445	0.0147564	0.0106068	0.0058707	0.012587	0.0058707	0.00709177	0.00831326
Module118	2	1	0.0176482	0.0178874	0.017868	0.0179931	0.0173886	0.0176678	0.0181889	0.0178388	0.0177343	0.0177145	0.0177798	0.015335	0.0179926	0.0175456	0.0176693
Module119	2	0	0.0245599	0.0244129	0.0251315	0.0250154	0.0251799	0.0253422	0.0252857	0.0252445	0.0242013	0.0249115	0.0255597	0.0247303	0.025896	0.0251628	0.0246098
Module120	2	1	0.0175847	0.0173392	0.0171159	0.0155154	0.0176476	0.0183484	0.0190001	0.0179682	0.0189826	0.0173665	0.0138257	0.018195	0.0166703	0.0164762	0.0180463
Module121	2	1	0.0180039	0.0190619	0.0167019	0.0149819	0.0163582	0.0182438	0.0189761	0.0190137	0.0187741	0.017817	0.0185414	0.018777	0.0160263	0.0175247	0.0184017
Module122	2	0	0.0162214	0.0187188	0.0159211	0.0164509	0.016135	0.0176712	0.0176484	0.0178314	0.0186436	0.0184023	0.0169949	0.0150738	0.017667	0.0170569	0.0180561
Module123	2	0	0.0129544	0.0137143	0.0142439	0.0119488	0.0134972	0.0151474	0.0143355	0.0106922	0.0154079	0.0110279	0.0127743	0.0123266	0.00708415	0.00714522	0.012686
Module124	2	0	0.0227921	0.0224577	0.0233679	0.023424	0.0227243	0.0224809	0.0232506	0.0230282	0.022158	0.0229232	0.023662	0.0231529	0.0233662	0.0233736	0.0231025
Module125	2	2	0.0125074	0.00889351	0.0135174	0.012612	0.0111276	0.0122985	0.00744319	0.00894389	0.0091138	0.0058707	0.00702596	0.00699794	0.0058707	0.0058707	0.00998857
Module126	2	0	0.0093885	0.00991243	0.00840567	0.0058707	0.0058707	0.00656361	0.00715288	0.0058707	0.00649094	0.00670049	0.0058707	0.0104472	0.0058707	0.0058707	0.0058707
Module127	2	0	0.0131687	0.0124929	0.0116112	0.0124469	0.0117017	0.0115637	0.0118792	0.0125843	0.0130932	0.0118027	0.0134287	0.0131112	0.013492	0.0120876	0.0124265
Module128	2	0	0.0058707	0.00979758	0.00737226	0.0058707	0.0058707	0.0058707	0.012544	0.0058707	0.0126676	0.00857525	0.0058707	0.0112516	0.0122595	0.0058707	0.0058707
Module129	2	0	0.0103999	0.0104403	0.0122885	0.0110104	0.0109262	0.0107981	0.0100455	0.0100455	0.012674	0.0102564	0.0107936	0.0108316	0.0113608	0.0110436	0.0113307
Module130	2	2	0.00961177	0.0140404	0.0112655	0.0123726	0.00915367	0.0105538	0.0121996	0.0138518	0.0139368	0.00906354	0.0058707	0.0058707	0.0058707	0.0058707	0.00714721
Module131	2	0	0.0218965	0.0224018	0.0217523	0.0213785	0.0215518	0.0222874	0.021319	0.0218777	0.0218952	0.0220935	0.0214897	0.022045	0.0211838	0.0219176	0.0218842
Module132	2	0	0.0160779	0.0185146	0.018464	0.0134979	0.0177767	0.0181578	0.018653	0.0188758	0.0178104	0.0177301	0.0172714	0.0168718	0.0182649	0.0160299	0.0131973
Module133	2	0	0.00816959	0.0058707	0.0107564	0.0058707	0.0101382	0.0068144	0.0058707	0.0058707	0.0120007	0.0058707	0.00964227	0.0058707	0.0058707	0.0058707	0.0058707
Module134	2	0	0.00941213	0.0079699	0.00890388	0.00846206	0.0094428	0.0058707	0.0058707	0.00833284	0.00813833	0.0058707	0.00978827	0.0083138	0.00962461	0.0087009	0.00950345
Module135	2	0	0.00709172	0.00976815	0.00929977	0.00888163	0.00883789	0.0105668	0.0058707	0.00688938	0.0129233	0.00649291	0.0058707	0.0124881	0.0058707	0.0058707	0.0131904
Module136	2	0	0.0124618	0.0118126	0.0105888	0.0058707	0.0058707	0.0058707	0.00859598	0.0058707	0.0058707	0.0058707	0.00982788	0.0058707	0.00985436	0.0058707	0.0058707
Module137	2	0	0.0058707	0.00889104	0.0111309	0.00890971	0.0058707	0.0058707	0.0058707	0.0058707	0.0058707	0.0058707	0.0058707	0.0058707	0.0058707	0.0102278	0.0058707
Module138	2	0	0.0155794	0.01615	0.0153607	0.0114629	0.0124475	0.0166156	0.0159085	0.0167329	0.0181395	0.0164703	0.0159728	0.01654	0.0119577	0.0152162	0.0180232
Module139	2	2	0.0170212	0.0166035	0.0164164	0.0163661	0.0176607	0.0187062	0.0185605	0.017864	0.018434	0.0178021	0.0160195	0.0170216	0.0177233	0.0171396	0.0171228
Module140	2	1	0.0058707	0.0117045	0.00826707	0.0058707	0.00979227	0.0058707	0.00754753	0.0124582	0.0058707	0.0058707	0.0058707	0.012031	0.0058707	0.0058707	0.0058707
Module141	2	1	0.0174905	0.0172918	0.0127381	0.015239	0.016356	0.0149005	0.00745513	0.0156607	0.0149121	0.0142041	0.0170549	0.0176833	0.0165784	0.0178422	0.0170164
Module142	2	1	0.0153608	0.0151013	0.013899	0.0143997	0.0121813	0.0161068	0.0167489	0.0140563	0.0167641	0.0168058	0.0148897	0.0159432	0.0147083	0.0134709	0.0128753
Module143	2	0	0.0155058	0.0166348	0.0124033	0.0141891	0.0151545	0.0155274	0.0152486	0.0141832	0.0153201	0.0149889	0.00974084	0.0158893	0.0148335	0.0115609	0.0135626
Module144	2	1	0.0100939	0.0124407	0.0110559	0.00803205	0.0077821	0.0129908	0.00903158	0.0140619	0.0132346	0.0112708	0.00808595	0.00832043	0.0128156	0.011739	0.0064697
Module145	2	1	0.0149406	0.0149904	0.0139414	0.011602	0.0135979	0.0127691	0.0163662	0.0112312	0.0169219	0.0140135	0.00994294	0.0123923	0.00939653	0.0130745	0.01087
Module146	2	0	0.0058707	0.00961719	0.0058707	0.0128834	0.0058707	0.00781735	0.0058707	0.00831717	0.0107435	0.0058707	0.0058707	0.0117449	0.0058707	0.0058707	0.0058707
Module147	2	0	0.0130334	0.0122334	0.012968	0.0113074	0.0133073	0.0138576	0.014001	0.012886	0.0131852	0.0139419	0.0132103	0.0120875	0.011199	0.0126488	0.0115716
Module148	2	1	0.0058707	0.0110987	0.0132328	0.0058707	0.0058707	0.00899216	0.0058707	0.0058707	0.0058707	0.00875778	0.0136857	0.0120645	0.0143911	0.0058707	0.0135368
Module149	2	0	0.011121	0.0160974	0.0144576	0.010301	0.0139853	0.0166164	0.0125096	0.0157509	0.0158055	0.0147478	0.0141704	0.0106593	0.00885617	0.0104269	0.0138721
Module150	2	0	0.0058707	0.00875821	0.00798004	0.0058707	0.00992613	0.0058707	0.0058707	0.0058707	0.0058707	0.0058707	0.0058707	0.0058707	0.0058707	0.0092562	0.00900324
Module151	2	2	0.0058707	0.00790809	0.00735439	0.00769194	0.0058707	0.0118497	0.0147854	0.0137272	0.0144501	0.00904749	0.0058707	0.0120403	0.012448	0.0058707	0.0058707
Module152	2	1	0.0120763	0.00908282	0.0130721	0.00819865	0.0058707	0.00794002	0.0122344	0.0116614	0.0058707	0.0121458	0.0058707	0.0058707	0.0058707	0.0058707	0.0103216
Module153	2	0	0.0111355	0.007229	0.00828563	0.0058707	0.0103868	0.0114949	0.0058707	0.0058707	0.0138921	0.00818976	0.0058707	0.0058707	0.00993761	0.0058707	0.0058707
Module154	2	0	0.0154119	0.0155872	0.0118034	0.0130464	0.0116351	0.0164422	0.0146164	0.014263	0.0155433	0.0130853	0.0146465	0.0155271	0.0140098	0.0132976	0.015016
Module155	2	1	0.0190547	0.0167212	0.015812	0.0151107	0.016722	0.0187165	0.0188472	0.0192317	0.0178082	0.0182895	0.0169553	0.0175471	0.017653	0.0171138	0.0178596
Module156	2	1	0.0192278	0.0204589	0.0190486	0.0190731	0.0195888	0.0177261	0.0197804	0.0194252	0.0209313	0.0195567	0.0181568	0.017324	0.017474	0.0193365	0.0194996
Module157	2	1	0.010164	0.00985506	0.0108601	0.00736217	0.0118049	0.0152228	0.012535	0.0118511	0.0151539	0.0121619	0.0077159	0.0140137	0.00695358	0.00869284	0.00644418
Module158	2	1	0.0058707	0.0058707	0.00952943	0.011089	0.0058707	0.0058707	0.0136319	0.00989309	0.0137899	0.00845415	0.0058707	0.0058707	0.0058707	0.0058707	0.0058707
Module159	2	2	0.0126062	0.0130023	0.0119313	0.00974606	0.0135603	0.0156564	0.0105312	0.0103091	0.0119637	0.0135979	0.00837251	0.0131745	0.0058707	0.0058707	0.0058707
Module160	2	2	0.0144482	0.0152712	0.014798	0.0158007	0.0138799	0.0128654	0.0155954	0.0153122	0.0147931	0.0156342	0.0151649	0.0154606	0.0157055	0.0146786	0.015559
Module161	2	1	0.0205608	0.0199809	0.0210202	0.0205411	0.0205193	0.0209335	0.0195833	0.0203673	0.0194291	0.0207767	0.0206548	0.0208751	0.021759	0.021098	0.0211954
